# Supplementary material for: Temporal dynamics of Candida albicans morphogenesis and gene expression reveals distinctions between in vitro and in vivo filamentation
Source: mSphere. 2024 Mar 19;9(4):e00110-24. doi: 10.1128/msphere.00110-24 (PMC11036811; doi:10.1128/msphere.00110-24)
Supplement: Table S1 — In vivo gene expression. [file msphere.00110-24-s0003.xlsx]

## Sheet: Notes
					Sheet 2	Raw and normalized RNA counts; Each column is an independent biological replicate.Fold-change relative to yeast expression; p-value calculated with two-tailed t test compared to yeast expression; FDR generated using the Benjamini-Yeuketiel Proceduce
					RED denoted	Down-regulated genes relative to yeast: 2-fold change with FDR < 0.1, Benjamini-Yeuktiel
					GREEN denoted	Up-regulated genes relative to yeast: 2-fold change with FDR < 0.1, Benjamini-Yeuktiel
					Sheet 3
					Significant gene list	Summary of genes differentially expressed at each time point

## Sheet: In vivo expression
Gene ID	Annotation	ORF19	Gene Name			Counts after background subtractions																			Normalize Counts																	Average
				Y1	Y2	WT_1 HR	WT_1 HR	WT_1 HR	WT_2 HR	WT_2 HR	WT_2 HR	WT_4 HR	WT_4 HR	WT_4 HR	WT_8 HR	WT_8 HR	WT_8 HR	WT_12 HR	WT_12 HR	WT_12 HR			Y1	Y2	WT_1 HR	WT_1 HR	WT_1 HR	WT_2 HR	WT_2 HR	WT_2 HR	WT_4 HR	WT_4 HR	WT_4 HR	WT_8 HR	WT_8 HR	WT_8 HR	WT_12 HR	WT_12 HR	WT_12 HR			Y	WT_ 1 HR	WT_ 2 HR	WT_ 4 HR	WT_ 8 HR	WT_ 12 HR
CR_07440W_A	Transcription factor, similar to S. cerevisiae Ace2 and Swi5, regulates morphogenesis, cell separation, adherence, virulence in a mice, mutant is hyperfilamentous, rat catheter and Spider biofilm induced	orf19.6124	ACE2	290.036	463.278	1	17.5027	44.7766	235.498	153.168	72.4873	156.36	141.829	69.0488	89.4112	61.2981	24.8357	100.09	78.6347	41.4291		ACE2	290.036	463.285	1	35.133	44.7766	235.498	141.11	122.744	157.381	141.829	78.8368	89.4112	82.0084	63.7	100.09	82.1259	87.0591		ACE2	376.66	26.9699	166.451	126.016	78.3732	89.7584
C2_10350C_A	Acetyl-CoA synthetase, induced by human neutrophils, fluconazole-repressed, regulated by Nrg1/Mig1, colony morphology-related gene regulation by Ssn6, only in stationary phase cultures, rat catheter biofilm repressed, Spider biofilm induced	orf19.1743	ACS1	2709.04	2912.19	687.115	1462.5	2881.78	1990.5	2278.17	1228.49	4114.36	3125.83	1477.05	1462.41	905.298	805.836	1920.09	1478.63	1965.43		ACS1	2709.04	2912.24	2021.58	2935.66	2881.78	1990.5	2098.83	2080.22	4141.25	3125.83	1686.43	1462.41	1211.16	2066.85	1920.09	1544.28	4130.15		ACS1	2810.64	2613	2056.51	2984.5	1580.14	2531.51
C1_04290C_A	Acetyl-CoA synthetase, antigenic during human and murine infection, induced by Efg1, macrophage-induced protein, soluble protein in hyphae, gene contains intron, flow model and Spider biofilm repressed	orf19.1064	ACS2	15918	18943	1816.11	6166.5	10868.8	12059.5	10699.2	4622.49	8833.36	3898.83	1878.05	1542.41	1334.3	630.836	1969.09	1610.63	680.429		ACS2	15918	18943.3	5343.23	12377.9	10868.8	12059.5	9856.9	7827.33	8891.08	3898.83	2144.27	1542.41	1785.11	1618	1969.09	1682.14	1429.85		ACS2	17430.7	9529.98	9914.58	4978.06	1648.51	1693.7
CR_02070C_A	Putative alcohol dehydrogenase, regulated by white-opaque switch, fluconazole-induced, antigenic in murine infection, regulated by Nrg1, Tup1, Hap43, macrophage repressed, flow model biofilm induced, Spider biofilm induced	orf19.2608	ADH5	5651.04	6022.52	4445.11	7766.5	18100.8	14773.5	15586.2	8867.49	22657.4	23566.8	25323	27713.4	16252.3	14091.8	20823.1	17018.6	13437.4		ADH5	5651.04	6022.61	13078.1	15589.6	18100.8	14773.5	14359.2	15015.5	22805.4	23566.8	28912.7	27713.4	21743.3	36143.5	20823.1	17774.2	28237.4		ADH5	5836.82	15589.5	14716	25095	28533.4	22278.2
C3_06000W_A	Zn(II)2Cys6 transcription factor, involved in regulation of adhesion genes, involved in white-opaque switch, acts as repressor of START, forms complex with Mcm1, mutant is sensitive to 5-fluorocytosine and lithium chloride	orf19.7381	AHR1	473.036	471.726	140.115	1028.5	2195.78	1858.5	2626.17	1115.49	1784.36	1419.83	965.049	1605.41	855.298	455.836	1448.09	1410.63	1037.43		AHR1	473.036	471.734	412.235	2064.5	2195.78	1858.5	2419.43	1888.87	1796.02	1419.83	1101.85	1605.41	1144.27	1169.15	1448.09	1473.26	2180.05		AHR1	472.385	1557.5	2055.6	1439.23	1306.28	1700.47
C6_03700W_A	Cell-surface adhesin, adhesion, virulence, immunoprotective roles, band at hyphal base, Rfg1, Ssk1, Spider biofilm induced, flow model biofilm repressed, CAI-4 strain background effects, promoter bound Bcr1, Tec1, Efg1, Ndt80, and Brg1	orf19.5741	ALS1	165.036	211.024	4476.11	12708.5	18736.8	6942.5	6097.17	3620.49	5433.36	5148.83	1823.05	4076.41	3848.3	2297.84	6720.09	5257.63	2746.43		ALS1	165.036	211.027	13169.3	25509.6	18736.8	6942.5	5617.18	6130.63	5468.87	5148.83	2081.47	4076.41	5148.49	5893.62	6720.09	5491.06	5771.35		ALS1	188.032	19138.6	6230.1	4233.06	5039.51	5994.17
C6_04380W_A	ALS family protein, role in adhesion, biofilm formation, germ tube induction, expressed at infection of human buccal epithelial cells, putative GPI-anchor, induced by ketoconazole, low iron and at cell wall regeneration, regulated by Sfu1p	orf19.1097	ALS2	161.036	246.026	34.1147	98.5027	244.777	168.498	94.1679	50.4873	97.3597	51.8295	1	33.4112	36.2981	0.835721	85.09	76.6347	14.4291		ALS2	161.036	246.03	100.37	197.723	244.777	168.498	86.7548	85.4909	97.9959	51.8295	1	33.4112	48.5619	2.1435	85.09	80.0371	30.3213		ALS2	203.533	180.956	113.581	50.2751	28.0388	65.1495
CR_07070C_A	Cell wall adhesin, epithelial adhesion, endothelial invasion, alleles vary in adhesiveness, immunoprotective in mice, binds SspB adhesin of S. gordonii in mixed biofilm, induced in/required for Spider biofilm, flow model biofilm repressed	orf19.1816	ALS3	312.036	297.925	3236.11	25548.5	46650.8	78946.5	69593.2	30508.5	48328.4	45421.8	35728	21368.4	15964.3	7558.84	18152.1	18407.6	9760.43		ALS3	312.036	297.929	9521.05	51283.1	46650.8	78946.5	64114.6	51660.5	48644.2	45421.8	40792.7	21368.4	21358	19387.3	18152.1	19224.9	20510.6		ALS3	304.983	35818.3	64907.2	44952.9	20704.6	19295.9
C6_04130C_A	GPI-anchored adhesin, role in adhesion, germ tube induction, growth, temperature regulated, expressed during infection of human buccal epithelial cells, repressed by vaginal contact, biofilm induced, repressed during chlamydospore formation	orf19.4555	ALS4	1214.04	1522.99	2555.11	10122.5	19849.8	6602.5	5408.17	4343.49	1465.36	971.829	518.049	975.411	766.298	869.836	1681.09	882.635	389.429		ALS4	1214.04	1523.01	7517.46	20318.8	19849.8	6602.5	4982.42	7354.9	1474.94	971.829	591.485	975.411	1025.2	2231	1681.09	921.822	818.347		ALS4	1368.52	15895.3	6313.27	1012.75	1410.54	1140.42
C6_03690W_A	ALS family adhesin, highly variable, expression in S. cerevisiae causes adhesion to human epithelium, endothelium or ECM, endothelial invasiveness by endocytosis and, at high abundance, ECM-induced aggregation, can form amyloid fibrils	orf19.5736	ALS5	391.036	355.859	39.1147	105.503	192.777	201.498	200.168	91.4873	104.36	94.8295	10.0488	23.4112	38.2981	12.8357	110.09	123.635	19.4291		ALS5	391.036	355.864	115.08	211.774	192.777	201.498	184.41	154.917	105.042	94.8295	11.4733	23.4112	51.2376	32.9218	110.09	129.124	40.8283		ALS5	373.45	173.21	180.275	70.4482	35.8568	93.3474
C3_06190C_A	ALS family protein, expression in S. cerevisiae confers adhesion to gelatin, macrophage-induced gene, N-terminal adhesion domain, ALS family includes cell-surface glycoproteins, some with adhesin function	orf19.7414	ALS6	30.0358	50.4987	1	1	1	9.49754	36.1679	1	14.3597	14.8295	1	11.4112	13.2981	1.83572	55.09	30.6347	1		ALS6	30.0358	50.4995	1	1	1	9.49754	33.3207	1	14.4536	14.8295	1	11.4112	17.791	4.70836	55.09	31.9948	1		ALS6	40.2676	1	14.6061	10.0944	11.3035	29.3616
C3_06320W_A	ALS family protein, hypermutable contingency gene, growth-regulated, downregulated in biofilm, two variable repeat regions, expression in S. cerevisiae does not confer adhesiveness, ALS family includes adhesins, cell-surface glycoproteins	orf19.7400	ALS7	568.036	606.906	92.1147	219.503	502.777	284.498	420.168	213.487	419.36	308.829	162.049	229.411	130.298	103.836	429.09	382.635	250.429		ALS7	568.036	606.915	271.013	440.605	502.777	284.498	387.091	361.501	422.1	308.829	185.02	229.411	174.321	266.324	429.09	399.623	526.252		ALS7	587.475	404.798	344.363	305.317	223.352	451.655
C6_03710W_A	ALS family cell-surface glycoprotein, expressed during infection of human epithelial cells, confers laminin adhesion to S. cerevisiae, highly variable, putative GPI-anchor, Hap43-repressed	orf19.5742	ALS9	200.036	168.78	14.1147	28.5027	94.7766	90.4975	98.1679	25.4873	96.3597	70.8295	36.0488	56.4112	51.2981	22.8357	97.09	92.6347	25.4291		ALS9	200.036	168.783	41.5271	57.2132	94.7766	90.4975	90.4399	43.158	96.9894	70.8295	41.1589	56.4112	68.6298	58.5703	97.09	96.7475	53.4367		ALS9	184.409	64.5056	74.6985	69.6593	61.2038	82.4247
C1_09150W_A	Alternative oxidase, cyanide-resistant respiration, induced by antimycin A, oxidants, growth, Hap43, chlamydospore formation repressed, rat catheter, Spider biofilm induced, regulated in Spider biofilms by Bcr1, Tec1, Ndt80, Brg1	orf19.4773	AOX2	50.0358	18.8397	1	1	1	1	1	1	1	1	1	664.411	587.298	251.836	2613.09	3066.63	652.429		AOX2	50.0358	18.84	1	1	1	1	1	1	1	1	1	664.411	785.724	645.922	2613.09	3202.79	1371.02		AOX2	34.4379	1	1	1	698.686	2395.63
CR_00620C_A	Argininosuccinate synthase, arginine synthesis, Gcn4, Rim101 regulated, induced by amino acid starvation (3-AT), benomyl treatment, stationary phase enriched protein, repressed in alkalinizing medium, rat catheter, Spider biofilm induced	orf19.7469	ARG1	1771.04	713.118	193.115	26.5027	60.7766	96.4975	43.1679	1	271.36	255.829	160.049	245.411	254.298	116.836	390.09	396.635	100.429		ARG1	1771.04	713.129	568.167	53.1986	60.7766	96.4975	39.7697	1.69332	273.133	255.829	182.736	245.411	340.216	299.667	390.09	414.244	211.042		ARG1	1242.08	227.381	45.9868	237.233	295.098	338.459
C1_09090C_A	Zn(II)2Cys6 transcription factor, required for utilization of ornithine as a nitrogen source and for wild-type resistance to caffeine, required for yeast cell adherence to silicone substrate	orf19.4766	ARG81	288.036	276.2	24.1147	94.5027	182.777	153.498	157.168	91.4873	178.36	155.829	146.049	146.411	84.2981	35.8357	157.09	117.635	80.4291		ARG81	288.036	276.204	70.9483	189.694	182.777	153.498	144.795	154.917	179.525	155.829	166.752	146.411	112.779	91.9134	157.09	122.857	169.014		ARG81	282.12	147.806	151.07	167.369	117.035	149.654
CR_06440C_A	Transcription factor, regulates a/alpha biofilm formation, matrix, cell-surface-associated genes, confers adherence, impermeability, impenetrability, fluconazole resistance, Tup1/Tec1/Mnl1-regulated, mRNA binds She3, Spider biofilm induced	orf19.723	BCR1	473.036	509.142	316.115	587.503	1224.78	982.498	1080.17	590.487	980.36	836.829	578.049	887.411	802.298	265.836	1068.09	878.635	376.429		BCR1	473.036	509.15	930.048	1179.29	1224.78	982.498	995.135	999.881	986.766	836.829	659.99	887.411	1073.36	681.83	1068.09	917.644	791.028		BCR1	491.093	1111.37	992.504	827.862	880.869	925.587
C1_05140W_A	Transcription factor, recruits Hda1 to hypha-specific promoters, Tn mutation affects filamentation, Hap43-repressed, Spider and flow model biofilm induced, required for Spider biofilm formation, Bcr1-repressed in RPMI a/a biofilms	orf19.4056	BRG1	219.036	185.678	863.115	1693.5	2944.78	2410.5	2446.17	1264.49	2111.36	1629.83	995.049	3126.41	1939.3	1353.84	3171.09	2783.63	1711.43		BRG1	219.036	185.681	2539.39	3399.34	2944.78	2410.5	2253.6	2141.18	2125.16	1629.83	1136.1	3126.41	2594.51	3472.39	3171.09	2907.22	3596.4		BRG1	202.358	2961.17	2268.42	1630.36	3064.44	3224.9
C3_02220W_A	AP-1 bZIP transcription factor, apoptotic, oxidative stress response/resistance, multidrug resistance, nuclear in oxidative stress, complements S. cerevisiae yap1 mutant, oralpharyngeal candidasis-, human neutrophil, Spider biofilm induced	orf19.1623	CAP1	1120.04	987.097	438.115	456.503	961.777	839.498	1044.17	478.487	1366.36	1120.83	654.049	1396.41	912.298	555.836	1442.09	1270.63	760.429		CAP1	1120.04	987.112	1288.99	916.332	961.777	839.498	961.969	810.23	1375.29	1120.83	746.763	1396.41	1220.53	1425.64	1442.09	1327.05	1597.97		CAP1	1053.57	1055.7	870.565	1080.96	1347.53	1455.7
C1_06810W_A	Catalase, resistance to oxidative stress, neutrophils, peroxide, role in virulence, regulated by iron, ciclopirox, fluconazole, carbon source, pH, Rim101, Ssn6, Hog1, Hap43, Sfu1, Sef1, farnesol, core stress response, Spider biofilm induced	orf19.6229	CAT1	3805.04	3402.22	2493.11	357.503	414.777	925.498	700.168	482.487	1236.36	1293.83	539.049	925.411	589.298	290.836	1661.09	1409.63	462.429		CAT1	3805.04	3402.27	7335.05	717.61	414.777	925.498	645.049	817.003	1244.44	1293.83	615.462	925.411	788.4	745.952	1661.09	1472.22	971.749		CAT1	3603.65	2822.48	795.85	1051.24	819.921	1368.35
CR_04570C_A	Septin, required for wild-type cell, hyphal, or chlamydospore morphology, role in virulence and kidney tissue invasion in mouse infection, forms ring at sites of cell division and filaments in mature chlamydospore, Spider biofilm repressed	orf19.548	CDC10	4156.04	3672.57	431.115	2261.5	4087.78	2780.5	2284.17	1067.49	2444.36	1804.83	1135.05	830.411	547.298	350.836	1006.09	881.635	365.429		CDC10	4156.04	3672.63	1268.39	4539.48	4087.78	2780.5	2104.35	1807.59	2460.33	1804.83	1295.95	830.411	732.209	899.843	1006.09	920.777	767.913		CDC10	3914.33	3298.55	2230.81	1853.7	820.821	898.26
C3_05220W_A	Multidrug transporter of ABC superfamily, transports phospholipids in an in-to-out direction, induced by beta-estradiol, progesterone, corticosteroid, or cholesterol, Spider biofilm induced	orf19.6000	CDR1	7239.04	7099.12	346.115	375.503	773.777	874.498	970.168	527.487	1006.36	1567.83	552.049	852.411	582.298	634.836	1186.09	1177.63	455.429		CDR1	7239.04	7099.24	1018.31	753.741	773.777	874.498	893.794	893.203	1012.94	1567.83	630.304	852.411	779.035	1628.26	1186.09	1229.92	957.039		CDR1	7169.14	848.61	887.165	1070.36	1086.57	1124.35
C3_04890W_A	Multidrug transporter, ATP-binding cassette (ABC) superfamily, transports phospholipids, in-to-out direction, overexpressed in azole-resistant isolates, repressed in young biofilms	orf19.5958	CDR2	63.0358	55.3266	1	1	1	1	1	1	24.3597	1.8295	1	29.4112	27.2981	1.83572	84.09	65.6347	1		CDR2	63.0358	55.3274	1	1	1	1	1	1	24.5189	1.8295	1	29.4112	36.5211	4.70836	84.09	68.5487	1		CDR2	59.1816	1	1	9.11614	23.5469	51.2129
C5_04130C_A	GPI-linked chitinase, required for normal filamentous growth, repressed in core caspofungin response, fluconazole, Cyr1, Efg1, pH-regulated, mRNA binds She3 and is localized to yeast-form buds and hyphal tips, Spider biofilm repressed	orf19.3895	CHT2	2813.04	4190.36	394.115	2044.5	4063.78	1673.5	1365.17	880.487	1888.36	618.829	467.049	844.411	822.298	179.836	2229.09	2160.63	315.429		CHT2	2813.04	4190.42	1159.53	4103.9	4063.78	1673.5	1257.7	1490.94	1900.7	618.829	533.255	844.411	1100.12	461.253	2229.09	2256.56	662.843		CHT2	3501.73	3109.07	1474.05	1017.59	801.928	1716.16
CR_10110W_A	Major chitinase, secreted, functional homolog of S. cerevisiae Cts1p, 4 N-glycosylation motifs, possible O-mannosylation, putative signal peptide, hyphal-repressed, farnesol upregulated in biofilm, regulated by Efg1p, Cyr1p, Ras1p	orf19.7586	CHT3	2091.04	1939.39	49.1147	309.503	601.777	1368.5	774.168	480.487	676.36	582.829	553.049	338.411	261.298	215.836	466.09	279.635	218.429		CHT3	2091.04	1939.42	144.501	621.26	601.777	1368.5	713.224	813.617	680.78	582.829	631.446	338.411	349.581	553.587	466.09	292.05	459.007		CHT3	2015.23	455.846	965.113	631.685	413.86	405.716
CR_03500W_A	Citrate synthase, induced by phagocytosis, induced in high iron, Hog1-repressed, Efg1-regulated under yeast, not hyphal growth conditions, present in exponential and stationary phase, Spider biofilm repressed, rat catheter biofilm induced	orf19.4393	CIT1	5843.04	5645.95	3766.11	721.503	1158.78	1938.5	1618.17	1006.49	1916.36	2651.83	1001.05	2172.41	2008.3	1159.84	3679.09	3806.63	2406.43		CIT1	5843.04	5646.04	11080.4	1448.26	1158.78	1938.5	1490.78	1704.3	1928.88	2651.83	1142.95	2172.41	2686.83	2974.81	3679.09	3975.64	5056.87		CIT1	5744.54	4562.47	1711.19	1907.89	2611.35	4237.2
C1_07370C_A	Transcription factor, for mating, filamentation on solid media, pheromone-stimulated biofilms, in pathway with Ess1, Czf1, required with Efg1 for host cytokine response, regulates galactose metabolism genes, rat cathether biofilm repressed	orf19.4433	CPH1	329.036	285.855	216.115	342.503	787.777	797.498	840.168	389.487	596.36	526.829	400.049	165.411	123.298	64.8357	299.09	245.635	62.4291		CPH1	329.036	285.86	635.836	687.501	787.777	797.498	774.028	659.525	600.257	526.829	456.758	165.411	164.956	166.294	299.09	256.54	131.189		CPH1	307.448	703.704	743.683	527.948	165.554	228.94
C6_00280W_A	Myc-bHLH transcription factor, promotes hyphal growth, directly regulates Tec1 to induce hypha-specific genes, probably homodimeric, phosphorylated, required for colonization of the mouse GI tract, rat catheter and Spider biofilm induced	orf19.1187	CPH2	662.036	616.561	578.115	841.503	1715.78	1463.5	1724.17	963.487	1377.36	1536.83	1604.05	1705.41	1273.3	722.836	2026.09	1842.63	1084.43		CPH2	662.036	616.571	1700.88	1689.14	1715.78	1463.5	1588.44	1631.49	1386.36	1536.83	1831.43	1705.41	1703.5	1853.97	2026.09	1924.44	2278.82		CPH2	639.303	1701.93	1561.14	1584.87	1754.29	2076.45
C4_02900C_A	GPI-anchored cell wall transglycosylase, putative ortholog of S. cerevisiae Crh1p, predicted glycosyl hydrolase domain, similar to Csf4p and to antigenic A. fumigatus Aspf9, predicted Kex2p substrate, caspofungin-induced	orf19.2706	CRH11	875.036	662.426	214.115	77.5027	264.777	543.498	326.168	162.487	674.36	662.829	579.049	1114.41	1036.3	283.836	874.09	1011.63	243.429		CRH11	875.036	662.436	629.952	155.57	264.777	543.498	300.491	275.142	678.766	662.829	661.132	1114.41	1386.42	727.998	874.09	1056.55	511.542		CRH11	768.736	350.099	373.044	667.576	1076.28	814.06
C7_00090C_A	Surface antigen on elongating hyphae and buds, strain variation in repeat number, ciclopirox, filament induced, alkaline induced by Rim101, Efg1-, Cph1, Hap43-regulated, required for WT RPMI biofilm formation, Bcr1-induced in a/a biofilms	orf19.7114	CSA1	270.036	289.476	132.115	1066.5	2065.78	1781.5	5183.17	2868.49	8328.36	13258.8	11717	10375.4	8918.3	4481.84	14362.1	17506.6	5901.43		CSA1	270.036	289.481	388.698	2140.78	2065.78	1781.5	4775.14	4857.25	8382.78	13258.8	13378	10375.4	11931.5	11495.3	14362.1	18283.9	12401.3		CSA1	279.758	1531.75	3804.63	11673.2	11267.4	15015.7
C1_04020C_A	Aldo-keto reductase, role in fibronectin adhesion, cell surface hydrophobicity, regulated by temperature, growth phase, benomyl, macrophage interaction, azole resistance associated, Spider biofilm induced, rat catheter biofilm repressed	orf19.4477	CSH1	10716	7937.96	199.115	255.503	658.777	577.498	2169.17	1092.49	6343.36	7014.83	4480.05	3371.41	3169.3	1480.84	3523.09	3290.63	1604.43		CSH1	10716	7938.08	585.82	512.867	658.777	577.498	1998.41	1849.93	6384.81	7014.83	5115.12	3371.41	4240.08	3798.13	3523.09	3436.73	3371.55		CSH1	9327.06	585.821	1475.28	6171.59	3803.21	3443.79
C1_09190C_A	Putative dihydroxyacetone kinase, repressed by yeast-hypha switch, fluconazole-induced, caspofungin repressed, protein enriched in stationary phase yeast cultures, flow model biofilm induced, rat catheter and Spider biofilm repressed	orf19.4777	DAK2	4973.04	5280.24	845.115	1507.5	3586.78	2019.5	2210.17	1013.49	2552.36	1867.83	1714.05	1116.41	849.298	307.836	1065.09	1046.63	255.429		DAK2	4973.04	5280.32	2486.43	3025.99	3586.78	2019.5	2036.18	1716.15	2569.04	1867.83	1957.02	1116.41	1136.24	789.554	1065.09	1093.1	536.759		DAK2	5126.68	3033.07	1923.94	2131.3	1014.07	898.317
C2_09220W_A	Immunogenic stress-associated protein, filamentation regulated, induced by benomyl/caspofungin/ketoconazole or in azole-resistant strain, Hog1, farnesol, alkaline repressed, stationary phase enriched, Spider, flow model biofilm induced	orf19.4082	DDR48	40353	33060.8	2104.11	3181.5	5562.78	5845.5	8118.17	4721.49	25348.4	25409.8	22472	21500.4	18414.3	10253.8	28337.1	30068.6	9117.43		DDR48	40353	33061.3	6190.56	6386.19	5562.78	5845.5	7479.09	7994.97	25514	25409.8	25657.6	21500.4	24635.8	26299.6	28337.1	31403.6	19159.4		DDR48	36707.2	6046.51	7106.52	25527.1	24145.3	26300
C2_00520W_A	N-linked mannoprotein of cell wall and membrane, possible signal transducer, role in hyphal growth and HWP1 induction in alkaline pH, GPI modification predicted, dfg5 dcw1 double mutant is inviable, caspofungin-induced, fungal-specific	orf19.2075	DFG5	1631.04	1096.93	131.115	233.503	459.777	399.498	350.168	197.487	676.36	777.829	414.049	384.411	374.298	299.836	629.09	644.635	278.429		DFG5	1631.04	1096.95	385.755	468.707	459.777	399.498	322.602	334.408	680.78	777.829	472.742	384.411	500.759	769.035	629.09	673.255	585.091		DFG5	1363.99	438.08	352.169	643.784	551.402	629.145
C4_03470C_A	Candidalysin, cytolytic peptide toxin essential for mucosal infection, hypha-specific protein, regulated by Rfg1, Nrg1, Tup1, Cph1, Efg1, Hog1, farnesol, phagocytosis, fluconazole-induced, rat catheter and Spider biofilm induced	orf19.3374	ECE1	13.0358	8.83974	2178.11	19860.5	42263.8	103844	102608	54540.5	79620.4	105597	117282	95193.4	58912.3	42759.8	71412.1	63727.6	77331.4		ECE1	13.0358	8.83988	6408.28	39865.7	42263.8	103844	94530.6	92354.3	80140.7	105597	133907	95193.4	78816.5	109673	71412.1	66557	162504		ECE1	10.9378	29512.6	96909.8	106548	94560.9	100158
C5_02460C_A	GPI-anchored protein, mainly at plasma membrane, also at cell wall, Hap43, caspofungin-induced, Plc1-regulated, Hog1, Rim101-repressed, colony morphology-related regulated by Ssn6, induced by ketoconazole and hypoxia	orf19.4255	ECM331	5830.04	5106.44	270.115	1992.5	3357.78	1399.5	983.168	358.487	2899.36	2510.83	1312.05	2220.41	1390.3	886.836	2600.09	2808.63	1216.43		ECM331	5830.04	5106.52	794.711	3999.52	3357.78	1399.5	905.771	607.032	2918.31	2510.83	1498.04	2220.41	1860.03	2274.61	2600.09	2933.33	2556.21		ECM331	5468.28	2717.34	970.767	2309.06	2118.35	2696.54
CR_07890W_A	bHLH transcription factor, required for white-phase cell type, RPMI and Spider biofilm formation, hyphal growth, cell-wall gene regulation, roles in adhesion, virulence, Cph1 and Efg1 have role in host cytokine response, binds E-box	orf19.610	EFG1	2304.04	2904.95	312.115	957.503	2021.78	838.498	976.168	557.487	1138.36	967.829	775.049	658.411	557.298	379.836	1190.09	1304.63	429.429		EFG1	2304.04	2905	918.28	1921.98	2021.78	838.498	899.322	944.002	1145.8	967.829	884.916	658.411	745.588	974.224	1190.09	1362.56	902.403		EFG1	2604.52	1620.68	893.94	999.515	792.741	1151.68
CR_09370W_A	Putative mRNA export protein, Walker A and B (ATP/GTP binding) motifs, required for wild-type morphology, growth, expressed in hyphal, pseudohyphal, and yeast form, Hap43-induced, Spider and flow model biofilm induced	orf19.7332	ELF1	726.036	705.876	112.115	646.503	1345.78	1084.5	1011.17	652.487	390.36	420.829	371.049	168.411	158.298	163.836	389.09	356.635	96.4291		ELF1	726.036	705.887	329.855	1297.72	1345.78	1084.5	931.566	1104.87	392.911	420.829	423.647	168.411	211.781	420.215	389.09	372.468	202.636		ELF1	715.961	991.116	1040.31	412.462	266.802	321.398
C1_00390W_A	Putative sodium transporter, induced by ciclopirox olamine, alkaline induced by Rim101, repressed by high-level peroxide stress, induced in oral candidiasis clinical isolates, possibly essential gene, rat catheter and Spider biofilm induced	orf19.6070	ENA2	302.036	239.991	423.115	473.503	824.777	576.498	630.168	283.487	1015.36	1581.83	665.049	1452.41	1007.3	579.836	1515.09	953.635	477.429		ENA2	302.036	239.995	1244.86	950.455	824.777	576.498	580.56	480.033	1021.99	1581.83	759.323	1452.41	1347.63	1487.19	1515.09	995.974	1003.27		ENA2	271.015	1006.7	545.697	1121.05	1429.08	1171.44
C7_02910W_A	Predicted P-type ATPase sodium pump, Gcn4p-regulated, flucytosine, amphotericin B, or ketoconazole-induced, osmotic stress-induced, overlaps orf19.5170.1, which is annotated as a blocked reading frame, Spider biofilm induced	orf19.5170	ENA21	5958.04	6996.53	1632.11	5582.5	9312.78	3911.5	3699.17	2065.49	3713.36	5213.83	2638.05	2088.41	2042.3	2343.84	4817.09	3966.63	1944.43		ENA21	5958.04	6996.64	4801.88	11205.7	9312.78	3911.5	3407.96	3497.52	3737.63	5213.83	3012	2088.41	2732.31	6011.6	4817.09	4142.74	4086.03		ENA21	6477.34	8440.11	3605.66	3987.82	3610.77	4348.62
C5_03750W_A	Adhesin-like protein, induced by mating factor in MTLa/a opaque cells, in cyr1 null, in filaments, regulated by Nrg1, Rfg1, Tup1, Tec1, Efg1, Ntd80, Rob1, Brg1, induced in oralpharyngeal candidasis, Spider biofilm induced	orf19.1120	FAV2	54.0358	58.9474	534.115	151.503	338.777	606.498	263.168	122.487	281.36	183.829	73.0488	1541.41	1543.3	28.8357	1077.09	612.635	57.4291		FAV2	54.0358	58.9484	1571.43	304.109	338.777	606.498	242.451	207.41	283.198	183.829	83.4038	1541.41	2064.72	73.9595	1077.09	639.834	120.682		FAV2	56.4921	738.106	352.119	183.477	1226.7	612.535
C3_07830W_A	Fructose-1,6-bisphosphatase, key gluconeogenesis enzyme, regulated by Efg1, Ssn6, induced by phagocytosis, effects switch from glycolysis to gluconeogenesis in macrophage, rat flow model biofilm induced, overlaps orf19.6179	orf19.6178	FBP1	1386.04	1487.98	353.115	72.5027	259.777	349.498	497.168	193.487	1525.36	1343.83	1191.05	1464.41	938.298	357.836	1378.09	1164.63	635.429		FBP1	1386.04	1488.01	1038.91	145.534	259.777	349.498	458.03	327.635	1535.33	1343.83	1359.89	1464.41	1255.31	917.797	1378.09	1216.34	1335.29		FBP1	1437.02	481.406	378.387	1413.01	1212.51	1309.91
CR_05170C_A	Formate dehydrogenase, oxidizes formate to CO2, Mig1 regulated, induced by macrophages, fluconazole-repressed, repressed by Efg1 in yeast, not hyphal conditions, stationary phase enriched, rat catheter and Spider biofilm induced	orf19.638	FDH1	85.0358	113.26	227.115	122.503	166.777	137.498	125.168	145.487	407.36	1236.83	907.049	1768.41	1167.3	893.836	2113.09	1953.63	1239.43		FDH1	85.0358	113.262	668.199	245.898	166.777	137.498	115.314	246.356	410.022	1236.83	1035.63	1768.41	1561.68	2292.56	2113.09	2040.37	2604.54		FDH1	99.149	360.291	166.389	894.159	1874.22	2252.67
C2_00720C_A	Putative transcription factor with zinc finger DNA-binding motif, lacks an ortholog in S. cerevisiae, transposon mutation affects filamentous growth, caspofungin induced, mutation causes marginal increase in caspofungin sensitivity	orf19.2054	FGR15	407.036	364.307	68.1147	133.503	243.777	185.498	167.168	78.4873	155.36	97.8295	35.0488	128.411	108.298	14.8357	176.09	156.635	23.4291		FGR15	407.036	364.313	200.402	267.978	243.777	185.498	154.008	132.904	156.375	97.8295	40.0172	128.411	144.888	38.0515	176.09	163.589	49.2339		FGR15	385.674	237.385	157.47	98.0739	103.784	129.638
C3_00670C_A	Forkhead transcription factor, morphogenesis regulator, required for wild-type hyphal transcription, cell separation, and for virulence in cell culture, mutant lacks true hyphae, is constitutively pseudohyphal, upregulated in RHE model	orf19.5389	FKH2	533.036	450.001	27.1147	139.503	291.777	139.498	142.168	56.4873	131.36	68.8295	13.0488	56.4112	44.2981	9.83572	70.09	82.6347	12.4291		FKH2	533.036	450.008	79.7747	280.022	291.777	139.498	130.976	95.6508	132.218	68.8295	14.8986	56.4112	59.2648	25.2272	70.09	86.3035	26.1185		FKH2	491.522	217.191	122.041	71.9821	46.9677	60.8373
C4_00110C_A	Ferric reductase, alkaline-induced by Rim101, iron-chelation-induced by CCAAT-binding factor, fluconazole-repressed, ciclopirox-, hypoxia-, Hap43-induced, colony morphology-related regulation by Ssn6, Spider and flow model biofilm induced	orf19.5634	FRP1	107.036	189.299	56.1147	446.503	876.777	761.498	1322.17	668.487	1444.36	1954.83	1701.05	2600.41	1702.3	983.836	3375.09	4009.63	2161.43		FRP1	107.036	189.302	165.096	896.259	876.777	761.498	1218.08	1131.96	1453.8	1954.83	1942.18	2600.41	2277.44	2523.4	3375.09	4187.65	4542.03		FRP1	148.169	646.044	1037.18	1783.6	2467.08	4034.92
C7_00100W_A	Putative ferric reductase, alkaline induced by Rim101, fluconazole-downregulated, upregulated in the presence of human neutrophils, possibly adherence-induced, regulated by Sef1, Sfu1, and Hap43	orf19.7112	FRP2	193.036	149.469	45.1147	358.503	700.777	836.498	1329.17	651.487	1800.36	2740.83	1457.05	1394.41	1049.3	972.836	2148.09	2303.63	1127.43		FRP2	193.036	149.472	132.733	719.618	700.777	836.498	1224.53	1103.17	1812.12	2740.83	1663.59	1394.41	1403.82	2495.18	2148.09	2405.91	2369.18		FRP2	171.254	517.709	1054.73	2072.18	1764.47	2307.73
C2_06680W_A	Putative ammonium transporter, upregulated in the presence of human neutrophils, fluconazole-downregulated, repressed by nitric oxide, Spider biofilm induced, rat catheter biofilm repressed	orf19.1224	FRP3	1715.04	2241.12	534.115	1035.5	1872.78	1479.5	1558.17	681.487	1622.36	1298.83	560.049	763.411	465.298	296.836	1173.09	819.635	1046.43		FRP3	1715.04	2241.16	1571.43	2078.55	1872.78	1479.5	1435.51	1153.97	1632.96	1298.83	639.438	763.411	622.505	761.341	1173.09	856.025	2198.97		FRP3	1978.1	1840.92	1356.33	1190.41	715.752	1409.36
C1_14130W_A	High-affinity iron permease, required for mouse virulence, low-iron growth, iron, amphotericin B, caspofungin, ciclopirox, Hog1p, Sef1p, Sfu1p, and Hap43p regulated, complements S. cerevisiae ftr1 iron transport, Hap43p-repressed	orf19.7219	FTR1	3016.04	4469.17	217.115	2256.5	4460.78	5351.5	10832.2	5611.49	10000.4	11446.8	9907.05	7727.41	5303.3	3215.84	9210.09	10477.6	3953.43		FTR1	3016.04	4469.24	638.778	4529.45	4460.78	5351.5	9979.43	9502.02	10065.7	11446.8	11311.4	7727.41	7095.08	8248.15	9210.09	10942.8	8307.74		FTR1	3742.64	3209.67	8277.65	10941.3	7690.22	9486.88
C1_02130C_A	Galactokinase, galactose, Mig1, Tup1, Hap43 regulated, fluconazole, ketoconazole-induced, stationary phase enriched protein, GlcNAc-induced protein, farnesol, hypoxia-repressed in biofilm, rat catheter and Spider biofilm induced	orf19.3670	GAL1	742.036	855.539	481.115	414.503	1281.78	673.498	1236.17	531.487	1557.36	2015.83	1816.05	3211.41	1832.3	1039.84	2590.09	2292.63	1743.43		GAL1	742.036	855.552	1415.5	832.026	1281.78	673.498	1138.85	899.976	1567.54	2015.83	2073.48	3211.41	2451.36	2667.03	2590.09	2394.42	3663.64		GAL1	798.794	1176.43	904.109	1885.62	2776.6	2882.72
C2_10590W_A	Zn(II)2Cys6 transcription factor, involved in control of glycolysis, ortholog of S. cerevisiae Gal4, but not involved in regulation of galactose utilization genes, caspofungin repressed, Spider biofilm repressed	orf19.5338	GAL4	2919.04	2947.19	552.115	969.503	1848.78	2486.5	2435.17	1129.49	2308.36	1346.83	1039.05	1756.41	1414.3	540.836	1381.09	1252.63	353.429		GAL4	2919.04	2947.24	1624.39	1946.07	1848.78	2486.5	2243.47	1912.58	2323.44	1346.83	1186.34	1756.41	1892.14	1387.17	1381.09	1308.25	742.696		GAL4	2933.14	1806.41	2214.18	1618.87	1678.57	1144.01
C3_05580C_A	General broad specificity amino acid permease, ketoconazole, flucytosine repressed, Ssy1-dependent histidine induction, regulated by Nrg1, Tup1, colony morphology-related gene regulation by Ssn6, Spider and flow model biofilm induced	orf19.6993	GAP2	135.036	326.892	528.115	314.503	407.777	311.498	247.168	270.487	448.36	1025.83	308.049	946.411	836.298	169.836	1156.09	940.635	419.429		GAP2	135.036	326.897	1553.78	631.297	407.777	311.498	227.71	458.02	451.29	1025.83	351.716	946.411	1118.85	435.604	1156.09	982.397	881.389		GAP2	230.966	864.284	332.409	609.612	833.622	1006.63
C1_10550C_A	Predicted extracellular glucoamylase, induced by ketoconazole, possibly essential, disruptants not obtained by UAU1 method, promotes biofilm matrix formation, Spider biofilm induced, Bcr1-induced in RPMI a/a biofilms	orf19.999	GCA2	93.0358	127.744	84.1147	33.5027	178.777	121.498	241.168	92.4873	633.36	720.829	675.049	1259.41	586.298	526.836	1033.09	671.635	253.429		GCA2	93.0358	127.746	247.476	67.2496	178.777	121.498	222.183	156.61	637.499	720.829	770.74	1259.41	784.386	1351.26	1033.09	701.454	532.556		GCA2	110.391	164.501	166.763	709.689	1131.68	755.7
C2_09940W_A	bZIP transcription factor, amino acid control response, required for Efg1-dependent pseudohyphal induction by amino acid starvation, not by serum, human whole blood and PMN induced, required for biofilm formation, Spider biofilm induced	orf19.1358	GCN4	10121	12281.8	710.115	3034.5	5808.78	2172.5	3356.17	1901.49	2660.36	3312.83	2133.05	3167.41	1822.3	1546.84	3025.09	2721.63	1421.43		GCN4	10121	12282	2089.24	6091.11	5808.78	2172.5	3091.96	3219.82	2677.74	3312.83	2435.42	3167.41	2437.98	3967.41	3025.09	2842.47	2986.99		GCN4	11201.5	4663.05	2828.09	2808.66	3190.93	2951.52
C5_01910W_A	Translational activator for mRNAs with internal ribosome entry sites, induced in high iron, repressed by yeast-hypha switch, null exhibits sensitivity to sorbitol, 5-fluorocytosine, and cold temperatures, Spider biofilm repressed	orf19.3182	GIS2	13334	12468.9	1048.11	3508.5	5871.78	3178.5	2841.17	1859.49	1677.36	1146.83	545.049	652.411	645.298	386.836	1155.09	836.635	278.429		GIS2	13334	12469.1	3083.68	7042.57	5871.78	3178.5	2617.5	3148.7	1688.32	1146.83	622.312	652.411	863.32	992.178	1155.09	873.779	585.091		GIS2	12901.6	5332.68	2981.57	1152.49	835.97	871.32
C6_00330C_A	Similar to asparagine and glutamine permease, fluconazole, caspofungin induced, regulated by Nrg1, Mig1, Tup1, Gcn2, Gcn4, and alkaline regulated by Rim101, repressed during chlamydospore formation, rat catheter, flow model biofilm induced	orf19.1193	GNP1	4165.04	4821.6	2284.11	3679.5	7216.78	3566.5	4213.17	2589.49	4264.36	5293.83	5553.05	6689.41	4348.3	3214.84	7377.09	7044.63	4060.43		GNP1	4165.04	4821.67	6720.15	7385.81	7216.78	3566.5	3881.5	4384.82	4292.23	5293.83	6340.22	6689.41	5817.42	8245.59	7377.09	7357.4	8532.59		GNP1	4493.35	7107.58	3944.27	5308.76	6917.47	7755.69
C6_02010C_A	Surface protein similar to glycerol 3-P dehydrogenase, binds host Factor H, FHL-1, plasminogen, regulated by Ssn6, Nrg1, Efg1, induced by cell wall regeneration, macrophage/pseudohyphal growth, core stress response, Spider biofilm induced	orf19.691	GPD2	1880.04	1946.63	5193.11	1284.5	1619.78	2751.5	866.168	608.487	863.36	511.829	250.049	9689.41	9669.3	132.836	4777.09	4757.63	64.4291		GPD2	1880.04	1946.66	15278.8	2578.36	1619.78	2751.5	797.981	1030.36	869.002	511.829	285.494	9689.41	12936.2	340.704	4777.09	4968.86	135.391		GPD2	1913.35	6492.31	1526.61	555.442	7655.43	3293.78
C1_06130C_A	bZIP transcription factor, role in unfolded protein response and control of morphology, transcript undergoes atypical splicing at C terminus under ER stress, induced during mating and by caspofungin, mRNA binds She3, Spider biofilm induced	orf19.2432	HAC1	1733.04	1304.53	379.115	1869.5	3344.78	1507.5	2179.17	1188.49	1593.36	1636.83	1047.05	1820.41	1267.3	491.836	1865.09	1994.63	498.429		HAC1	1733.04	1304.55	1115.4	3752.63	3344.78	1507.5	2007.62	2012.48	1603.77	1636.83	1195.47	1820.41	1695.47	1261.49	1865.09	2083.19	1047.4		HAC1	1518.79	2737.6	1842.53	1478.69	1592.46	1665.23
C1_07680W_A	CCAAT-binding transcription factor, regulates low-iron induction of FRP1, in these conditions CBF comprises Hap43 and probably Hap2 and Hap3, possibly essential, disruptants not obtained by UAU1 method, Cap1-dependent induction in low iron	orf19.1228	HAP2	296.036	300.339	81.1147	129.503	306.777	244.498	360.168	220.487	354.36	611.829	716.049	354.411	287.298	216.836	526.09	490.635	235.429		HAP2	296.036	300.343	238.649	259.949	306.777	244.498	331.815	373.355	356.675	611.829	817.552	354.411	384.365	556.152	526.09	512.418	494.731		HAP2	298.19	268.458	316.556	595.352	431.643	511.08
C4_01390W_A	Predicted CCAAT-binding transcription factor that regulates respiration, Cap2-dependent induction in low iron, opaque specific, alkaline, ciclopirox olamine induced, regulated by Sef1, Sfu1, Hap43, Bcr1-regulated in RPMI a/a biofilms	orf19.4647	HAP3	37.0358	17.8397	1	1	1	13.4975	72.1679	7.48728	138.36	186.829	101.049	114.411	77.2981	46.8357	142.09	106.635	26.4291		HAP3	37.0358	17.84	1	1	1	13.4975	66.4867	12.6783	139.264	186.829	115.373	114.411	103.414	120.127	142.09	111.369	55.5381		HAP3	27.4379	1	30.8875	147.155	112.651	102.999
C1_11210C_A	CCAAT-binding factor-dependent transcription factor, repressor, also called CAP2, required for low iron response, similar to bZIP transcription factor AP-1, repressed by Sfu1, ciclopirox olamine induced, rat catheter, Spider biofilm induced	orf19.681	HAP43	545.036	536.902	109.115	279.503	619.777	500.498	627.168	324.487	855.36	870.829	597.049	1284.41	979.298	357.836	1377.09	1442.63	391.429		HAP43	545.036	536.911	321.029	561.042	619.777	500.498	577.796	549.459	860.949	870.829	681.683	1284.41	1310.17	917.797	1377.09	1506.68	822.549		HAP43	540.973	500.616	542.584	804.487	1170.79	1235.44
CR_02000C_A	Putative 5-aminolevulinate synthase, caspofungin repressed, induced by high iron, nitric oxide, regulated by Ssn6, Hap43-repressed, Spider biofilm induced	orf19.2601	HEM1	785.036	812.088	172.115	671.503	1195.78	1064.5	990.168	468.487	800.36	414.829	230.049	237.411	149.298	73.8357	331.09	338.635	88.4291		HEM1	785.036	812.101	506.383	1347.9	1195.78	1064.5	912.22	793.297	805.59	414.829	262.659	237.411	199.74	189.378	331.09	353.669	185.825		HEM1	798.568	1016.69	923.338	494.36	208.843	290.195
C2_01000W_A	Putative MFS glucose transporter, glucose, fluconazole, Snf3 induced, expressed at high glucose, 20 member C. albicans glucose transporter family, 12 TM regions predicted, flow model biofilm induced, Spider biofilm repressed	orf19.2023	HGT7	56031	67468.7	10166.1	49143.5	104859	69787.5	79664.2	42328.5	44563.4	23273.8	14065	7111.41	5189.3	3602.84	9495.09	11155.6	2535.43		HGT7	56031	67469.7	29910	98645.1	104859	69787.5	73392.8	71675.5	44854.6	23273.8	16058.8	7111.41	6942.57	9240.75	9495.09	11650.9	5327.95		HGT7	61750.4	77804.6	71618.6	28062.4	7764.91	8824.65
C2_03330C_A	MAP kinase of osmotic-, heavy metal-, and core stress response, role in regulation of response to stress, phosphorylated in response to H2O2 or NaCl, acts as repressor of START, mutant induces protective mouse immune response	orf19.895	HOG1	2779.04	2264.06	356.115	1019.5	1744.78	1275.5	1288.17	609.487	1251.36	861.829	503.049	240.411	243.298	138.836	437.09	383.635	141.429		HOG1	2779.04	2264.09	1047.73	2046.43	1744.78	1275.5	1186.76	1032.05	1259.54	861.829	574.358	240.411	325.499	356.094	437.09	400.667	297.199		HOG1	2521.56	1612.98	1164.77	898.575	307.335	378.319
CR_08250C_A	Heat-shock protein, roles in biofilm and virulence, complements chaperone, prion activity in S. cerevisiae, guanidine-insensitive, heat shock/stress induced, repressed in farnesol-treated biofilm, sumoylation target, Spider biofilm induced	orf19.6387	HSP104	2265.04	2570.62	467.115	675.503	1445.78	1441.5	2015.17	1602.49	3835.36	2859.83	2928.05	2797.41	1906.3	1547.84	2029.09	1580.63	1202.43		HSP104	2265.04	2570.66	1374.31	1355.93	1445.78	1441.5	1856.53	2713.52	3860.42	2859.83	3343.11	2797.41	2550.36	3969.97	2029.09	1650.81	2526.79		HSP104	2417.85	1392	2003.85	3354.46	3105.92	2068.9
C1_13480W_A	Putative hsp70 chaperone, role in entry into host cells, heat-shock, amphotericin B, cadmium, ketoconazole-induced, surface localized in yeast and hyphae, antigenic in host, farnesol-downregulated in biofilm, Spider biofilm induced	orf19.4980	HSP70	14164	11498.5	1248.11	4079.5	9664.78	4072.5	6625.17	5295.49	12553.4	10043.8	9649.05	9272.41	7286.3	4437.84	7165.09	7065.63	2837.43		HSP70	14164	11498.7	3672.11	8188.73	9664.78	4072.5	6103.62	8966.93	12635.4	10043.8	11016.8	9272.41	9748.06	11382.4	7165.09	7379.33	5962.58		HSP70	12831.3	7175.2	6381.02	11232	10134.3	6835.67
C3_03910W_A	Histone H2A, repressed in fkh2 mutant, amphotericin B repressed, farnesol regulated, RNA abundance regulated by tyrosol and cell density, Hap43-induced gene, Spider biofilm repressed	orf19.6924	HTA1	35260	41689.3	8533.11	16204.5	29357.8	11650.5	14585.2	8863.49	13087.4	11157.8	10403	6904.41	4559.3	4082.84	6986.09	6338.63	4288.43		HTA1	35260	41689.9	25105.5	32527.1	29357.8	11650.5	13437	15008.7	13172.9	11157.8	11877.7	6904.41	6099.71	10471.9	6986.09	6620.05	9011.71		HTA1	38475	28996.8	13365.4	12069.5	7825.34	7539.28
C1_04170C_A	Putative histone H2A, farnesol regulated, rat catheter biofilm repressed, Spider biofilm repressed, Hap43-induced	orf19.1051	HTA2	20307	23443.7	4145.11	9670.5	16491.8	7718.5	7740.17	4195.49	8184.36	5466.83	4298.05	3421.41	1977.3	1488.84	3347.09	3035.63	1700.43		HTA2	20307	23444.1	12195.4	19411.5	16491.8	7718.5	7130.84	7104.28	8237.84	5466.83	4907.32	3421.41	2645.35	3818.65	3347.09	3170.41	3573.28		HTA2	21875.6	16032.9	7317.88	6204	3295.14	3363.59
C4_03570W_A	Hyphal cell wall protein, host transglutaminase substrate, opaque-, a-specific, alpha-factor induced, at MTLa side of conjugation tube, virulence complicated by URA3 effects, Bcr1-repressed in RPMI a/a biofilms, Spider biofilm induced	orf19.1321	HWP1	5.03577	14.8397	4128.11	13825.5	32279.8	51546.5	58898.2	36126.5	42771.4	39256.8	48260	37068.4	24826.3	14987.8	30252.1	30140.6	18799.4		HWP1	5.03577	14.84	12145.4	27751.7	32279.8	51546.5	54261.6	61173.6	43050.9	39256.8	55101.1	37068.4	33214.2	38441.6	30252.1	31478.8	39505.1		HWP1	9.93787	24059	55660.5	45802.9	36241.4	33745.3
C1_13450W_A	GPI-anchored hyphal cell wall protein, macrophage-induced, repressed by neutrophils, resistance to killing by neutrophils, azoles, regulated by Rfg1, Efg1, Nrg1, Tup1, Cyr1, Bcr1, Hap43, Spider and flow model biofilm induced	orf19.4975	HYR1	91.0358	107.226	167.115	950.503	2517.78	4031.5	5681.17	3521.49	3585.36	3677.83	5306.05	4389.41	2854.3	2096.84	5186.09	6087.63	4944.43		HYR1	91.0358	107.227	491.672	1907.93	2517.78	4031.5	5233.93	5962.99	3608.79	3677.83	6058.21	4389.41	3818.66	5378.08	5186.09	6357.91	10390.2		HYR1	99.1316	1639.13	5076.14	4448.27	4528.72	7311.41
C1_04140W_A	Aldo-keto reductase, similar to aryl alcohol dehydrogenases, protein increase correlates with MDR1 overexpression (not CDR1 or CDR2) in fluconazole-resistant clinical isolates, farnesol regulated, possibly essential, Spider biofilm induced	orf19.1048	IFD6	108.036	85.5005	74.1147	670.503	1576.78	363.498	458.168	362.487	442.36	462.829	197.049	284.411	268.298	186.836	499.09	261.635	99.4291		IFD6	108.036	85.5018	218.054	1345.89	1576.78	363.498	422.1	613.805	445.25	462.829	224.981	284.411	358.946	479.207	499.09	273.251	208.94		IFD6	96.7688	1046.91	466.468	377.687	374.188	327.094
C6_03850C_A	GPI-anchored protein, alkaline, hypha-induced, regulated by Nrg1, Rfg1, Tup1 and Tsa1, Tsa1B in minimal media at 37, oralpharyngeal candidasis induced , Spider biofilm induced, regulated in Spider biofilms by Tec1, Efg1, Ndt80, Rob1, Brg1	orf19.5760	IHD1	138.036	113.26	725.115	4033.5	9373.78	17769.5	18318.2	9292.49	14861.4	19998.8	22061	11554.4	7885.3	3592.84	9032.09	9019.63	5913.43		IHD1	138.036	113.262	2133.38	8096.39	9373.78	17769.5	16876.1	15735.1	14958.5	19998.8	25188.3	11554.4	10549.4	9215.1	9032.09	9420.08	12426.5		IHD1	125.649	6534.52	16793.6	20048.5	10439.7	10292.9
C2_03840C_A	(orf19.837.1) Transcription factor, activator that forms a heterodimer with Ino2, likely regulates genes involved in phosphatidylcholine and phosphatidylinositol biosynthesis, fatty acid beta-oxidation, and peroxisome biogenesis, gene has intron	orf19.837.1	INO4	344.036	326.892	42.1147	45.5027	87.7766	62.4975	85.1679	33.4873	139.36	135.829	96.0488	56.4112	54.2981	12.8357	85.09	59.6347	37.4291		INO4	344.036	326.897	123.907	91.337	87.7766	62.4975	78.4633	56.7045	140.27	135.829	109.664	56.4112	72.6434	32.9218	85.09	62.2824	78.6535		INO4	335.466	101.007	65.8885	128.588	53.9921	75.342
C1_07970C_A	Protein kinase involved in regulation of unfolded protein response, role in cell wall regulation, mutant is hypersensitive to caspofungin, Spider biofilm induced	orf19.5068	IRE1	714.036	672.081	117.115	275.503	583.777	405.498	600.168	330.487	529.36	621.829	513.049	372.411	278.298	139.836	473.09	427.635	217.429		IRE1	714.036	672.092	344.566	553.013	583.777	405.498	552.921	559.619	532.819	621.829	585.776	372.411	372.324	358.658	473.09	446.621	456.906		IRE1	693.064	493.785	506.013	580.141	367.798	458.872
C3_01360C_A	Protein with a role in iron utilization, pathogenesis, both IRO1 and adjacent URA3 are mutated in strain CAI4, suppresses S. cerevisiae aft1 mutant low-iron growth defect, hyphal-induced, reports differ about iron regulation	orf19.1715	IRO1	746.036	538.109	93.1147	322.503	679.777	666.498	925.168	444.487	808.36	799.829	822.049	626.411	430.298	230.836	771.09	737.635	392.429		IRO1	746.036	538.118	273.955	647.355	679.777	666.498	852.336	752.657	813.642	799.829	938.578	626.411	575.68	592.06	771.09	770.384	824.651		IRO1	642.077	533.696	757.164	850.683	598.05	788.708
C1_12010C_A	S. cerevisiae Smy1 ortholog, Tn mutation affects filamentous growth, filament induced, has Mob2-dependent hyphal regulation, regulated by Nrg1, Tup1, oralpharyngeal candidasis induced, Spider biofilm induced, flow model biofilm repressed	orf19.5265	KIP4	165.036	186.885	36.1147	336.503	736.777	1344.5	1697.17	901.487	1878.36	1608.83	1271.05	1346.41	937.298	450.836	1430.09	1555.63	698.429		KIP4	165.036	186.888	106.254	675.457	736.777	1344.5	1563.56	1526.5	1890.63	1608.83	1451.23	1346.41	1253.98	1156.33	1430.09	1624.7	1467.68		KIP4	175.962	506.163	1478.19	1650.23	1252.24	1507.49
CR_03790C_A	Cell wall glycoprotein, beta glucan synthesis, increases glucan content in S. cerevisiae kre1, complements killer toxin sensitivity, caspofungin induced, Spider/rat catheter/flow model biofilm induced, Bcr1-repressed in RPMI a/a biofilms	orf19.4377	KRE1	2058.04	1298.49	119.115	1031.5	1755.78	1149.5	1337.17	680.487	897.36	847.829	235.049	589.411	469.298	246.836	648.09	586.635	191.429		KRE1	2058.04	1298.51	350.45	2070.52	1755.78	1149.5	1231.9	1152.28	903.224	847.829	268.368	589.411	627.856	633.098	648.09	612.68	402.269		KRE1	1678.27	1392.25	1177.89	673.14	616.788	554.346
C7_00510W_A	Copper fist transcription factor, regulator of CTR1 copper transporter, induces CTR1 in low-copper conditions, required for copper regulation of SOD1 and SOD3, Spider biofilm induced	orf19.7068	MAC1	125.036	131.365	27.1147	149.503	350.777	226.498	545.168	370.487	357.36	347.829	283.049	181.411	147.298	83.8357	267.09	267.635	87.4291		MAC1	125.036	131.367	79.7747	300.095	350.777	226.498	502.251	627.352	359.695	347.829	323.172	181.411	197.065	215.027	267.09	279.517	183.724		MAC1	128.201	243.549	452.034	343.566	197.834	243.444
C6_01670W_A	Malic enzyme, mitochondrial, transcription regulated by Mig1, Tup1, colony morphology-related gene regulation by Ssn6, Hap43-repressed, Spider biofilm repressed	orf19.3419	MAE1	2840.04	2635.8	168.115	897.503	2170.78	2051.5	3099.17	1473.49	1737.36	1287.83	1171.05	786.411	548.298	309.836	727.09	690.635	338.429		MAE1	2840.04	2635.84	494.614	1801.54	2170.78	2051.5	2855.19	2495.08	1748.71	1287.83	1337.05	786.411	733.547	794.684	727.09	721.297	711.175		MAE1	2737.94	1488.98	2467.26	1457.86	771.547	719.854
C1_01060W_A	Putative transcriptional coactivator, caspofungin repressed, involved in virulence	orf19.3294	MBF1	15875	16460.3	2817.11	6149.5	11542.8	7015.5	8628.17	4300.49	8948.36	6137.83	3393.05	2624.41	1877.3	1092.84	3220.09	3096.63	1253.43		MBF1	15875	16460.5	8288.3	12343.8	11542.8	7015.5	7948.94	7282.08	9006.83	6137.83	3874.03	2624.41	2511.57	2802.97	3220.09	3234.12	2633.96		MBF1	16167.8	10725	7415.51	6339.56	2646.31	3029.39
C1_06230C_A	Putative zinc finger transcription factor, macrophage-downregulated, flow model biofilm induced, flow model and Spider biofilm induced	orf19.1826	MDM34	437.036	468.106	2072.11	247.503	515.777	746.498	737.168	447.487	1088.36	1499.83	1677.05	6629.41	4367.3	1910.84	5252.09	4196.63	3097.43		MDM34	437.036	468.113	6096.42	496.809	515.777	746.498	679.136	757.737	1095.47	1499.83	1914.78	6629.41	5842.84	4901.02	5252.09	4382.96	6508.94		MDM34	452.574	2369.67	727.79	1503.36	5791.09	5381.33
C7_00730W_A	Predicted bZIP domain-containing transcription factor, protein induced during the mating process, possibly essential, disruptants not obtained by UAU1 method, Hap43-repressed, rat catheter biofilm induced	orf19.7046	MET28	2698.04	2474.07	400.115	1119.5	2488.78	1877.5	2143.17	1013.49	1477.36	1228.83	763.049	1524.41	1265.3	399.836	1309.09	1060.63	334.429		MET28	2698.04	2474.11	1177.19	2247.16	2488.78	1877.5	1974.45	1716.15	1487.01	1228.83	871.215	1524.41	1692.79	1025.52	1309.09	1107.72	702.77		MET28	2586.07	1971.04	1856.03	1195.69	1414.24	1039.86
C2_00140W_A	Ortholog of Ndt80, meiosis-specific transcription factor, activator of CDR1 induction by antifungal drugs, required for wild-type drug resistance and for Spider biofilm formation, transcript induced by antifungal drug treatment	orf19.2119	NDT80	2247.04	2103.53	1045.11	1488.5	2740.78	1840.5	1549.17	978.487	1037.36	917.829	712.049	2181.41	1739.3	410.836	1974.09	1889.63	370.429		NDT80	2247.04	2103.56	3074.86	2987.85	2740.78	1840.5	1427.21	1656.89	1044.14	917.829	812.985	2181.41	2326.94	1053.73	1974.09	1973.53	778.42		NDT80	2175.3	2934.49	1641.53	924.984	1854.03	1575.35
C1_06780W_A	Predicted serine/threonine protein kinase, involved in regulation of ammonium transport, induced in core stress response, Hap43p-repressed gene	orf19.6232	NPR1	852.036	865.194	37.1147	184.503	368.777	224.498	265.168	66.4873	380.36	241.829	54.0488	73.4112	68.2981	52.8357	164.09	146.635	52.4291		NPR1	852.036	865.208	109.196	370.35	368.777	224.498	244.293	112.584	382.845	241.829	61.7105	73.4112	91.3735	135.516	164.09	153.145	110.175		NPR1	858.622	282.774	193.792	228.795	100.1	142.47
C7_04230W_A	Transcription factor/repressor, regulates chlamydospore formation/hyphal gene induction/virulence and rescue/stress response genes, effects both Tup1 dependent and independent regulation, flow model biofilm induced, Spider biofilm repressed	orf19.7150	NRG1	3359.04	3110.13	914.115	568.503	1024.78	561.498	367.168	201.487	406.36	455.829	348.049	1484.41	1340.3	320.836	1881.09	1817.63	318.429		NRG1	3359.04	3110.18	2689.44	1141.15	1024.78	561.498	338.264	341.182	409.015	455.829	397.386	1484.41	1793.13	822.897	1881.09	1898.33	669.147		NRG1	3234.61	1618.45	413.648	420.744	1366.81	1482.86
CR_00200W_A	Phosphoenolpyruvate carboxykinase, glucose, C-source, yeast-hypha, Hap43 regulated, fluconazole, phagocytosis, H2O2, oral candidasis, Spider/rat catheter/flow model biofilm induced, repressed in biofilm by Bcr1, Tec1, Ndt80, Rob1, Brg1	orf19.7514	PCK1	1201.04	1869.38	492.115	216.503	755.777	1228.5	1680.17	948.487	1647.36	2721.83	4596.05	6043.41	5401.3	2126.84	5572.09	3605.63	4399.43		PCK1	1201.04	1869.41	1447.86	434.583	755.777	1228.5	1547.9	1606.09	1658.12	2721.83	5247.56	6043.41	7226.19	5455.03	5572.09	3765.72	9244.96		PCK1	1535.22	879.407	1460.83	3209.17	6241.54	6194.26
C2_09320C_A	Pescadillo homolog required for dispersal of biofilm cells into planktonic yeast cells, essential in yeast cells, not in hyphal cells, mutation confers hypersensitivity to 5-fluorocytosine, 5-fluorouracil, tubercidin	orf19.4093	PES1	150.036	198.954	4.11467	34.5027	55.7766	91.4975	35.1679	27.4873	1	1	1	1	1	1	18.09	12.6347	1		PES1	150.036	198.957	12.1059	69.2569	55.7766	91.4975	32.3994	46.5446	1	1	1	1	1	1	18.09	13.1957	1		PES1	174.497	45.7131	56.8139	1	1	10.7619
C7_01800C_A	Phosphofructokinase beta subunit, fructose 2,6-bisphosphate, AMP activated, ATP inhibited, phagocytosis, hyphal repressed, fluconazole-induced, stationary-phase enriched, flow model biofilm induced, rat catheter/Spider biofilm repressed	orf19.6540	PFK2	10764	12775.4	669.115	2494.5	4690.78	2955.5	3187.17	2134.49	3119.36	2901.83	2695.05	1292.41	995.298	753.836	1261.09	1338.63	910.429		PFK2	10764	12775.6	1968.62	5007.18	4690.78	2955.5	2936.27	3614.36	3139.74	2901.83	3077.08	1292.41	1331.57	1933.48	1261.09	1398.07	1913.18		PFK2	11769.8	3888.86	3168.71	3039.55	1519.15	1524.11
CR_08510W_A	GPI-anchored cell wall protein involved in cell wall synthesis, required for normal cell surface properties, induced in oralpharyngeal candidasis, Spider biofilm induced, Bcr1-repressed in RPMI a/a biofilms	orf19.6420	PGA13	282.036	165.16	9.11467	54.5027	82.7766	86.4975	129.168	70.4873	642.36	820.829	350.049	682.411	592.298	522.836	960.09	1045.63	412.429		PGA13	282.036	165.162	26.8165	109.403	82.7766	86.4975	119	119.357	646.557	820.829	399.67	682.411	792.413	1341	960.09	1092.06	866.679		PGA13	223.599	72.9985	108.285	622.352	938.607	972.942
C2_03350W_A	Putative GPI-anchored protein, exogenously expressed protein substrate for Kex2 processing in vitro, repressed by alpha pheromone in SpiderM medium, macrophage-induced, induced in oralpharyngeal candidiasis, Spider biofilm induced	orf19.893	PGA17	16.0358	20.8397	1.11467	18.5027	47.7766	57.4975	57.1679	13.4873	42.3597	41.8295	10.0488	54.4112	33.2981	22.8357	60.09	43.6347	50.4291		PGA17	16.0358	20.8401	3.27948	37.1403	47.7766	57.4975	52.6675	22.8382	42.6365	41.8295	11.4733	54.4112	44.5483	58.5703	60.09	45.572	105.972		PGA17	18.4379	29.3988	44.3344	31.9798	52.5099	70.5446
C6_00070C_A	Putative GPI-anchored adhesin-like protein, fluconazole-downregulated, induced in oralpharyngeal candidasis, Spider biofilm induced	orf19.6336	PGA25	31.0358	33.6013	1	1	1	1	1	1	1	1	1	1	1	1	1	1	1		PGA25	31.0358	33.6019	1	1	1	1	1	1	1	1	1	1	1	1	1	1	1		PGA25	32.3188	1	1	1	1	1
CR_02750C_A	Putative GPI-anchored protein, transcript repressed by alpha pheromone in SpiderM medium, induced in oralpharyngeal candidasis, flow model biofilm induced, Spider biofilm induced	orf19.2833	PGA34	14.0358	4.83974	19.1147	92.5027	349.777	1389.5	1462.17	852.487	787.36	1605.83	1863.05	1029.41	652.298	607.836	883.09	716.635	865.429		PGA34	14.0358	4.83981	56.2377	185.679	349.777	1389.5	1347.06	1443.53	792.505	1605.83	2127.14	1029.41	872.685	1559.01	883.09	748.452	1818.61		PGA34	9.43779	197.231	1393.36	1508.49	1153.7	1150.05
C5_04370C_A	Putative GPI-anchored protein, Hap43-repressed, Spider biofilm induced	orf19.3923	PGA37	30.0358	11.8397	1	1	1	1	1	1	17.3597	50.8295	1	373.411	418.298	33.8357	879.09	1236.63	65.4291		PGA37	30.0358	11.8399	1	1	1	1	1	1	17.4732	50.8295	1.14175	373.411	559.625	86.7837	879.09	1291.54	137.493		PGA37	20.9378	1	1	23.1481	339.94	769.374
C6_00160W_A	Putative GPI-anchored adhesin-like protein, similar to S. cerevisiae Spi1p, which is induced at stationary phase, transcript induced in high iron, flow model biofilm induced, Spider biofilm repressed	orf19.6321	PGA48	2138.04	2336.47	405.115	392.503	969.777	1610.5	1162.17	513.487	1251.36	1232.83	1284.05	3097.41	1756.3	1162.84	2342.09	1740.63	1714.43		PGA48	2138.04	2336.51	1191.9	787.865	969.777	1610.5	1070.68	869.496	1259.54	1232.83	1466.07	3097.41	2349.68	2982.51	2342.09	1817.91	3602.7		PGA48	2237.27	983.18	1183.56	1319.48	2809.87	2587.57
C4_01360W_A	GPI-anchored cell surface protein of unknown function, greater mRNA abundance observed in a cyr1 homozygous null mutant than in wild type	orf19.4651	PGA53	6583.04	5796.82	286.115	712.503	1177.78	647.498	491.168	294.487	474.36	185.829	72.0488	109.411	83.2981	73.8357	253.09	188.635	21.4291		PGA53	6583.04	5796.91	841.785	1430.2	1177.78	647.498	452.502	498.66	477.46	185.829	82.2621	109.411	111.441	189.378	253.09	197.01	45.0311		PGA53	6189.97	1149.92	532.887	248.517	136.744	165.044
C4_00120W_A	GPI-linked hyphal surface antigen, induced by ciclopirox olamine, ketoconazole, Rim101 at pH 8, Hap43, fluconazole, flow model biofilm induced, Spider biofilm induced, required for RPMI biofilm, Bcr1-induced in a/a biofilm	orf19.5635	PGA7	331.036	802.432	141.115	1084.5	2088.78	1905.5	3529.17	1910.49	3785.36	5321.83	4948.05	4558.41	3186.3	1827.84	4382.09	4432.63	2287.43		PGA7	331.036	802.445	415.177	2176.91	2088.78	1905.5	3251.34	3235.06	3810.1	5321.83	5649.46	4558.41	4262.83	4688.13	4382.09	4629.43	4806.81		PGA7	566.74	1560.29	2797.3	4927.13	4503.12	4606.11
C4_01940W_A	Putative phosphate permease, transcript regulated upon white-opaque switch, alkaline induced by Rim101, possibly adherence-induced, F-12/CO2 model, rat catheter and Spider biofilm induced	orf19.4599	PHO89	100.036	57.7405	56.1147	865.503	1324.78	1925.5	1236.17	447.487	1060.36	1302.83	422.049	552.411	430.298	650.836	1305.09	955.635	531.429		PHO89	100.036	57.7414	165.096	1737.31	1324.78	1925.5	1138.85	757.737	1067.29	1302.83	481.876	552.411	575.68	1669.3	1305.09	998.063	1116.75		PHO89	78.8886	1075.73	1274.03	950.665	932.463	1139.97
C4_04530C_A	Cell surface glycosidase, may act on cell-wall beta-1,3-glucan prior to beta-1,6-glucan linkage, role in systemic, not vaginal virulence (neutral, not low pH), high pH or filamentation induced, Bcr1-repressed in RPMI a/a biofilm	orf19.3829	PHR1	1904.04	1632.82	1668.11	9899.5	17518.8	12123.5	11658.2	6513.49	10136.4	11001.8	6287.05	3770.41	2836.3	2473.84	5747.09	5101.63	2690.43		PHR1	1904.04	1632.84	4907.8	19871.1	17518.8	12123.5	10740.4	11029.4	10202.6	11001.8	7178.27	3770.41	3794.58	6345.03	5747.09	5328.13	5653.67		PHR1	1768.44	14099.2	11297.8	9460.9	4636.67	5576.3
C1_00220W_A	Glycosidase, role in vaginal not systemic infection (low pH not neutral), low pH, high iron, fluconazole, Hap43-induced, Rim101-repressed at pH8, rat catheter biofilm induced, Bcr1-repressed in RPMI a/a biofilms	orf19.6081	PHR2	42901	44250.4	998.115	422.503	796.777	901.498	857.168	514.487	1040.36	1119.83	898.049	1430.41	1307.3	836.836	3316.09	4351.63	772.429		PHR2	42901	44251.1	2936.58	848.084	796.777	901.498	789.69	871.189	1047.16	1119.83	1025.35	1430.41	1748.98	2146.36	3316.09	4544.84	1623.18		PHR2	43576.1	1527.15	854.126	1064.11	1775.25	3161.37
C1_04680W_A	Eisosome component, predicted role in endocytosis, echinocandin-binding protein, localizes to cell surface of hyphae, but not yeast-form cells, Hap43, YNB biofilm induced, rat catheter biofilm repressed	orf19.778	PIL1	25799	24766.5	7156.11	3956.5	7415.78	9180.5	7088.17	4061.49	12843.4	10518.8	7212.05	13743.4	13271.3	4103.84	17394.1	17673.6	3236.43		PIL1	25799	24766.9	21054.2	7941.83	7415.78	9180.5	6530.17	6877.38	12927.3	10518.8	8234.39	13743.4	17755.2	10525.7	17394.1	18458.3	6801.04		PIL1	25283	12137.3	7529.35	10560.2	14008.1	14217.8
C2_08870C_A	1,3-beta-glucan-linked cell wall protein, N-mannosylated, O-glycosylated by Pmt1, cell wall defect in het mutant, Hog1/fluconazole/hypoxia induced, iron/Efg1/Plc1/temp regulated, flow model biofilm induced, hyphal, Spider biofilm repressed	orf19.220	PIR1	16760	15234	1268.11	208.503	370.777	659.498	159.168	82.4873	1298.36	1073.83	197.049	3090.41	2429.3	1259.84	4987.09	4395.63	827.429		PIR1	16760	15234.2	3730.95	418.525	370.777	659.498	146.638	139.677	1306.84	1073.83	224.981	3090.41	3250.07	3231.3	4987.09	4590.79	1738.76		PIR1	15997.1	1506.75	315.271	868.552	3190.59	3772.21
C1_08230C_A	Putative GPI-linked phospholipase B, fungal-specific (no mammalian homolog), null mutation eliminates cell-associated phospholipase A2 activity and attenuates virulence, fluconazole-repressed, flow model biofilm repressed	orf19.5102	PLB5	145.036	189.299	94.1147	133.503	374.777	567.498	476.168	175.487	570.36	527.829	425.049	359.411	304.298	130.836	513.09	538.635	226.429		PLB5	145.036	189.302	276.897	267.978	374.777	567.498	438.683	297.155	574.087	527.829	485.301	359.411	407.109	335.575	513.09	562.549	475.818		PLB5	167.169	306.551	434.445	529.073	367.365	517.152
C3_04300C_A	Putative DNA directed DNA polymerase alpha, RNA abundance regulated by cell cycle, tyrosol and cell density, rat catheter biofilm induced	orf19.5873	POL1	1148.04	766.224	167.115	464.503	1090.78	391.498	354.168	141.487	313.36	294.829	226.049	154.411	122.298	28.8357	205.09	197.635	55.4291		POL1	1148.04	766.236	491.672	932.39	1090.78	391.498	326.287	239.583	315.407	294.829	258.092	154.411	163.618	73.9595	205.09	206.409	116.479		POL1	957.136	838.279	319.122	289.443	130.663	175.993
C4_06980W_A	Cell surface protein that sequesters zinc from host tissue, enriched at hyphal tips, released extracellularly, binds to host complement regulators, mediates leukocyte adhesion and migration, immunogenic in mouse, produced at ambient pH	orf19.3111	PRA1	43.0358	38.4292	45.1147	100.503	287.777	1027.5	4223.17	1582.49	5148.36	5599.83	3392.05	1723.41	1205.3	803.836	1955.09	2797.63	1814.43		PRA1	43.0358	38.4298	132.733	201.738	287.777	1027.5	3890.71	2679.65	5182	5599.83	3872.89	1723.41	1612.52	2061.72	1955.09	2921.84	3812.84		PRA1	40.7328	207.416	2532.62	4884.91	1799.22	2896.59
CR_04440C_A	Glycosylphosphatidylinositol (GPI)-anchored cell wall protein, required for filamentous growth at acidic pH, expression repressed by Rim101 and activated by Nrg1, Hap43-induced	orf19.535	RBR1	31.0358	7.83974	1	1	1	1	1	1	1	1	1	51.4112	80.2981	3.83572	284.09	419.635	10.4291		RBR1	31.0358	7.83986	1	1	1	1	1	1	1	1	1	51.4112	107.428	9.83807	284.09	438.265	21.9157		RBR1	19.4378	1	1	1	56.2257	248.09
CR_04420C_A	Cell wall protein, expression repressed by Rim101, transcript regulated upon white-opaque switching, repressed by alpha pheromone in SpiderM medium, macrophage-induced gene	orf19.532	RBR2	135.036	116.881	142.115	37.5027	103.777	82.4975	47.1679	26.4873	89.3597	88.8295	1	32.4112	51.2981	22.8357	187.09	165.635	53.4291		RBR2	135.036	116.883	418.119	75.2787	103.777	82.4975	43.4548	44.8513	89.9437	88.8295	1.14175	32.4112	68.6298	58.5703	187.09	172.989	112.276		RBR2	125.959	199.058	56.9345	59.9716	53.2038	157.451
C4_03520C_A	Cell wall protein with similarity to Hwp1, required for virulence, predicted glycosylation, fluconazole, Tup1 repressed, farnesol, alpha factor, serum, hyphal and alkaline induced, Rfg1, Rim101-regulated	orf19.1327	RBT1	14.0358	34.8397	38.1147	202.503	444.777	172.498	58.1679	1	1	1	1	1	1	1	1	1	1		RBT1	14.0358	34.8403	112.138	406.481	444.777	172.498	53.5888	1.69332	1	1	1	1	1	1	1	1	1		RBT1	24.438	321.132	75.9266	1	1	1
C4_00130W_A	GPI-linked cell wall protein, hemoglobin utilization, Rfg1, Rim101, Tbf1, Fe regulated, Sfu1, Hog1, Tup1, serum, alkaline pH, antifungal drugs, geldamycin repressed, Hap43 induced, required for RPMI biofilms, Spider biofilm induced	orf19.5636	RBT5	3970.04	7718.29	665.115	6362.5	13947.8	11789.5	20133.2	13946.5	22355.4	32905.8	42937	20628.4	18086.3	11625.8	22226.1	24503.6	13941.4		RBT5	3970.04	7718.41	1956.85	12771.4	13947.8	11789.5	18548.2	23615.8	22501.4	32905.8	49023.6	20628.4	24197	29818.6	22226.1	25591.5	29296.5		RBT5	5844.22	9558.66	17984.5	34810.3	24881.3	25704.7
C3_05710W_A	Fluconazole-induced protein, Ras1, Cyr1 repressed and Efg1 induced, regulated by Nrg1, Tup1, Tbf1, Ssn6, induced in oralpharyngeal candidasis, rat catheter biofilm repressed	orf19.7350	RCT1	66113	43304.2	4306.11	3203.5	6292.78	7578.5	9349.17	5007.49	16252.4	20144.8	13034	11299.4	11426.3	5814.84	16101.1	18611.6	4929.43		RCT1	66113	43304.9	12669.1	6430.35	6292.78	7578.5	8613.18	8479.26	16358.6	20144.8	14881.7	11299.4	15286.8	14914.2	16101.1	19437.9	10358.7		RCT1	54709	8464.08	8223.64	17128.4	13833.5	15299.2
CR_02640W_A	HMG domain transcriptional repressor of filamentous growth and hyphal genes, in Tup1-dependent and -independent pathways, binds DNA, transcript not regulated by oxygen or serum, not responsible for hypoxic repression, Spider biofilm induced	orf19.2823	RFG1	1492.04	1636.44	437.115	2954.5	5692.78	3556.5	5195.17	2625.49	3657.36	1940.83	1082.05	1539.41	1352.3	386.836	1776.09	1657.63	329.429		RFG1	1492.04	1636.47	1286.05	5930.53	5692.78	3556.5	4786.19	4445.78	3681.26	1940.83	1235.43	1539.41	1809.19	992.178	1776.09	1731.23	692.263		RFG1	1564.25	4303.12	4262.82	2285.84	1446.93	1399.86
C4_02030W_A	Transcriptional repressor, regulator of filamentation, response to DNA damage, adhesion, virulence in murine mucosal, systemic infections, RFX domain, regulated by Nrg1, UV-induced, partially complements S. cerevisiae rfx1 mutant defects	orf19.4590	RFX2	45.0358	32.3944	39.1147	250.503	589.777	1012.5	1002.17	476.487	770.36	742.829	628.049	569.411	458.298	132.836	577.09	653.635	236.429		RFX2	45.0358	32.3949	115.08	502.831	589.777	1012.5	923.275	806.843	775.394	742.829	717.078	569.411	613.14	340.704	577.09	682.655	496.832		RFX2	38.7153	402.562	914.205	745.1	507.752	585.526
C3_00320W_A	Glycerol 3-phosphatase, roles in osmotic tolerance, glycerol accumulation in response to salt, Spider/flow model biofilm induced, regulated by macrophage, stress, yeast-hyphal switch, pheromone, Gcn4, Hog1, Nrg1, Tup1	orf19.5437	RHR2	9265.04	8814.21	15532.1	4597.5	7849.78	10374.5	2685.17	1585.49	3245.36	1957.83	1248.05	55519.4	50114.3	1100.84	34590.1	33860.6	374.429		RHR2	9265.04	8814.35	45697.4	9228.5	7849.78	10374.5	2473.79	2684.73	3266.57	1957.83	1424.97	55519.4	67046	2823.48	34590.1	35364	786.826		RHR2	9039.69	20925.2	5177.67	2216.45	41796.3	23580.3
C1_14340C_A	Transcription factor, alkaline pH response, required for alkaline-induced hyphal growth, role in virulence in mice, activated by C-terminal proteolytic cleavage, mediates both positive and negative regulation, Spider biofilm induced	orf19.7247	RIM101	2353.04	1981.63	1009.11	741.503	1382.78	1389.5	1607.17	1135.49	1935.36	2537.83	2086.05	3580.41	2679.3	1750.84	3878.09	3211.63	2272.43		RIM101	2353.04	1981.66	2968.94	1488.41	1382.78	1389.5	1480.65	1922.74	1948.01	2537.83	2381.76	3580.41	3584.53	4490.64	3878.09	3354.22	4775.28		RIM101	2167.35	1946.71	1597.63	2289.2	3885.19	4002.53
C2_07570W_A	Putative ribonucleoside diphosphate reductase,colony morphology-related gene regulation by Ssn6, transcript regulated by tyrosol and cell density, Hap43-repressed, Spider biofilm induced	orf19.1868	RNR22	11826	12396.5	263.115	1352.5	3312.78	855.498	660.168	498.487	1021.36	1072.83	894.049	1384.41	1085.3	668.836	1829.09	1812.63	660.429		RNR22	11826	12396.6	774.116	2714.86	3312.78	855.498	608.198	844.096	1028.03	1072.83	1020.78	1384.41	1451.98	1715.47	1829.09	1893.11	1387.83		RNR22	12111.3	2267.25	769.264	1040.55	1517.29	1703.34
C1_13620W_A	Zn(II)2Cys6 transcription factor, required for Spider model biofilm formation, mutant displays abnormal colony morphology and invasive growth, caspofungin repressed, flow model biofilm induced, rat catheter biofilm repressed	orf19.4998	ROB1	2124.04	2493.38	368.115	2251.5	4550.78	2564.5	2457.17	1250.49	2369.36	1489.83	1160.05	961.411	949.298	259.836	1314.09	1166.63	243.429		ROB1	2124.04	2493.42	1083.04	4519.41	4550.78	2564.5	2263.73	2117.47	2384.84	1489.83	1324.49	961.411	1270.03	666.441	1314.09	1218.43	511.542		ROB1	2308.73	3384.41	2315.23	1733.05	965.961	1014.69
C1_04330W_A	C2H2 transcription factor, putative regulator of proteasome genes, DNA recognition sequence (GAAGGCAAAA) enriched in regions upstream of proteasome genes, induced in core stress response, Hap43-induced, Spider biofilm induced	orf19.1069	RPN4	1169.04	854.332	959.115	436.503	958.777	836.498	533.168	216.487	766.36	614.829	195.049	1652.41	1243.3	252.836	1329.09	1261.63	172.429		RPN4	1169.04	854.345	2821.83	876.186	958.777	836.498	491.196	366.581	771.368	614.829	222.698	1652.41	1663.36	648.487	1329.09	1317.65	362.343		RPN4	1011.69	1552.27	564.758	536.298	1321.42	1003.03
C2_06460W_A	7-transmembrane receptor protein involved in regulation of asymmetric lipid distribution in plasma membrane, involved in biofilm formation, putative drug-responsive regulatory site, rat catheter biofilm induced	orf19.23	RTA3	429.036	527.246	1	1	1	1	1	1	1	1	1	1	1	1	1	1	1		RTA3	429.036	527.255	1	1	1	1	1	1	1	1	1	1	1	1	1	1	1		RTA3	478.145	1	1	1	1	1
C6_03490C_A	Secreted aspartyl proteinase, acts in utilization of protein as nitrogen source, assessment of virulence role complicated by URA3 effects, regulated by growth phase, alpha-pheromone, produced by opaque cells	orf19.5714	SAP1	66.0358	45.6709	11.1147	1	32.7766	1	1	1	1	1	1	0.411182	1	1	41.09	19.6347	1		SAP1	66.0358	45.6716	32.7007	1	32.7766	1	1	1	1	1	1	1	1	1	41.09	20.5065	1		SAP1	55.8537	22.1591	1	1	1	20.8655
C4_04470W_A	Secreted aspartyl protease, roles in adhesion, virulence (RHE model), cell surface integrity, distinct specificity from Sap9, at cell membrane and wall, GPI-anchored, induced in low iron, Tbf1-activated, Spider biofilm induced	orf19.3839	SAP10	314.036	261.716	146.115	0.502744	54.7766	8.49754	6.16794	1	65.3597	83.8295	1	37.4112	43.2981	12.8357	94.09	121.635	3.4291		SAP10	314.036	261.72	429.887	1.00915	54.7766	8.49754	5.68239	1.69332	65.7868	83.8295	1.14175	37.4112	57.9269	32.9218	94.09	127.035	7.20591		SAP10	287.878	161.891	5.29108	50.2527	42.7533	76.1103
CR_07800W_A	Major secreted aspartyl proteinase, utilization of protein as nitrogen source, role in virulence complicated by URA3 effects, immunoprotective, regulated by growth, albumin, drugs, white cell-type, flow model biofilm induced	orf19.3708	SAP2	13.0358	5.83974	1	1	1	1	1	1	1	1	1	1	1	1	43.09	76.6347	1		SAP2	13.0358	5.83983	1	1	1	1	1	1	1	1	1	1	1	1	43.09	80.0371	1		SAP2	9.4378	1	1	1	1	41.3757
C6_03500C_A	Secreted aspartyl proteinase, sap4,5,6 mutant defective in protein utilization for nitrogen, virulence role complicated by URA3 effects, expressed during mucosal and systemic infections, N-glycosylated, rat catheter, Spider biofilm induced	orf19.5716	SAP4	18.0358	26.8397	1	1	1	234.498	93.1679	116.487	1063.36	1214.83	627.049	1278.41	531.298	714.836	3719.09	6723.63	1195.43		SAP4	18.0358	26.8402	1	1	1	234.498	85.8335	197.25	1070.31	1214.83	715.936	1278.41	710.804	1833.45	3719.09	7022.15	2512.08		SAP4	22.438	1	172.527	1000.36	1274.22	4417.77
C6_03030W_A	Biofilm-specific aspartyl protease, virulence role effected by URA3, expressed during infection, mRNA localized to hyphal tip via She3, rat catheter and Spider biofilm induced	orf19.5585	SAP5	65.0358	90.3283	214.115	127.503	1492.78	9876.5	8310.17	4795.49	7422.36	11189.8	11734	5355.41	4043.3	2440.84	8765.09	12127.6	6318.43		SAP5	65.0358	90.3297	629.952	255.934	1492.78	9876.5	7655.97	8120.27	7470.86	11189.8	13397.4	5355.41	5409.38	6260.39	8765.09	12666.1	13277.6		SAP5	77.6827	792.888	8550.91	10686	5675.06	11569.6
C6_02710C_A	Biofilm-specific aspartyl protease, expressed during hyphal growth, oral carriage, infection, virulence role affecte by URA3, N-glycosylated, rat catheter biofilm induced	orf19.5542	SAP6	8.03577	3.83974	56.1147	1	644.777	4638.5	3148.17	1691.49	2986.36	4116.83	2925.05	1707.41	795.298	849.836	2935.09	4108.63	1741.43		SAP6	8.03577	3.8398	165.096	1	644.777	4638.5	2900.34	2864.22	3005.87	4116.83	3339.69	1707.41	1064	2179.71	2935.09	4291.05	3659.44		SAP6	5.93778	270.291	3467.69	3487.46	1650.37	3628.53
C3_03870C_A	Secreted aspartyl protease, roles in adhesion, cell surface integrity, induced by antifungal drugs, stationary phase, or in white-phase cells, farnesol-downregulated in biofilm, autocatalytic processing, GPI-anchor, Spider biofilm induced	orf19.6928	SAP9	5596.04	4605.55	809.115	410.503	816.777	662.498	735.168	320.487	1969.36	2832.83	806.049	1616.41	1308.3	1230.84	3501.09	4062.63	917.429		SAP9	5596.04	4605.62	2380.51	823.996	816.777	662.498	677.294	542.686	1982.23	2832.83	920.31	1616.41	1750.32	3156.92	3501.09	4243.01	1927.89		SAP9	5100.83	1340.43	627.492	1911.79	2174.55	3223.99
C5_04110W_A	Cell wall protein, repressed in ace2 mutant, repressed in core caspofungin response, induced in high iron, possibly an essential gene, disruptants not obtained by UAU1 method, rat catheter and Spider biofilm repressed	orf19.3893	SCW11	2672.04	2576.66	17.1147	117.503	202.777	629.498	307.168	132.487	455.36	424.829	152.049	140.411	79.2981	86.8357	199.09	110.635	83.4291		SCW11	2672.04	2576.7	50.3535	235.862	202.777	629.498	282.987	224.343	458.335	424.829	173.602	140.411	106.09	222.721	199.09	115.547	175.318		SCW11	2624.37	162.997	378.942	352.256	156.407	163.318
C1_02520W_A	Putative cell wall protein, substrate for Kex2p processing in vitro, expression regulated by white-opaque switch, alkaline repressed, possibly essential (UAU1 method), flow model biofilm induced, Spider biofilm induced	orf19.2941	SCW4	3.03577	12.8397	1	1	1	1	1	1	1	1	1	1	1	1	24.09	1	52.4291		SCW4	3.03577	12.8399	1	1	1	1	1	1	1	1	1	1	1	1	24.09	1	110.175		SCW4	7.93786	1	1	1	1	45.0882
CR_02190C_A	Zn2-Cys6 transcription factor, regulates iron uptake, negatively regulated by Sfu1p, positively regulated by Tbf1, promotes virulence in mice, mutants display decreased colonization of mouse kidneys, Spider biofilm induced	orf19.3753	SEF1	495.036	513.97	296.115	602.503	1133.78	1022.5	1138.17	601.487	1059.36	996.829	495.049	1245.41	895.298	277.836	1342.09	1475.63	275.429		SEF1	495.036	513.978	871.206	1209.4	1133.78	1022.5	1048.57	1018.51	1066.28	996.829	565.224	1245.41	1197.79	712.608	1342.09	1541.15	578.787		SEF1	504.507	1071.46	1029.86	876.112	1051.94	1154.01
C5_01400W_A	Zn(II)2Cys6 transcription factor, required for normal resistance to copper, repressed by Sfu1 in high-iron conditions, regulated by Sef1, Sfu1, and Hap43, rat catheter and Spider biofilm induced	orf19.1926	SEF2	463.036	405.344	24.1147	262.503	531.777	311.498	312.168	186.487	284.36	369.829	188.049	383.411	318.298	153.836	586.09	830.635	233.429		SEF2	463.036	405.35	70.9483	526.918	531.777	311.498	287.593	315.782	286.218	369.829	214.706	383.411	425.839	394.566	586.09	867.513	490.528		SEF2	434.193	376.548	304.958	290.251	401.272	648.044
C3_01320C_A	Putative glucoamylase, induced in oralpharyngeal candidasis, rat catheter and Spider biofilm induced	orf19.1719	SGA1	232.036	232.749	448.115	78.5027	165.777	250.498	60.1679	39.4873	153.36	126.829	20.0488	714.411	558.298	26.8357	810.09	723.635	59.4291		SGA1	232.036	232.753	1318.41	157.577	165.777	250.498	55.4314	66.8644	154.362	126.829	22.8908	714.411	746.926	68.8297	810.09	755.762	124.884		SGA1	232.394	547.254	124.264	101.361	510.056	563.579
C1_00930C_A	Protein similar to S. cerevisiae Sin3p (transcriptional corepressor involved in histone deacetylase recruitment), has paired amphipathic helix PAH1 domain, interacts with ScOpi1p, not CaOpi1p, transposon mutation affects filamentous growth	orf19.6011	SIN3	1884.04	1793.34	284.115	632.503	1352.78	925.498	1079.17	491.487	975.36	672.829	367.049	370.411	321.298	93.8357	509.09	482.635	134.429		SIN3	1884.04	1793.37	835.9	1269.61	1352.78	925.498	994.213	832.243	981.733	672.829	419.08	370.411	429.853	240.675	509.09	504.063	282.489		SIN3	1838.7	1152.76	917.318	691.214	346.98	431.881
C2_08050C_A	Transporter of ferrichrome siderophores, not ferrioxamine B, required for human epithelial cell invasion in vitro, not for mouse systemic infection, regulated by iron, Sfu1, Rfg1, Tup1, Hap43, rat catheter and Spider biofilm induced	orf19.2179	SIT1	209.036	244.819	90.1147	772.503	1501.78	761.498	1114.17	596.487	1265.36	2120.83	1033.05	2484.41	1692.3	832.836	3988.09	5275.63	918.429		SIT1	209.036	244.823	265.128	1550.63	1501.78	761.498	1026.46	1010.04	1273.63	2120.83	1179.49	2484.41	2264.06	2136.1	3988.09	5509.86	1929.99		SIT1	226.929	1105.85	932.666	1524.65	2294.86	3809.31
C2_08560W_A	Protein similar to S. cerevisiae Smc2p, which is a component of the condensin complex involved in mitotic chromosome condensation, induced under hydroxyurea treatment	orf19.3623	SMC2	591.036	501.9	27.1147	138.503	296.777	150.498	146.168	75.4873	131.36	110.829	61.0488	9.41118	17.2981	11.8357	46.09	12.6347	1		SMC2	591.036	501.908	79.7747	278.015	296.777	150.498	134.661	127.824	132.218	110.829	69.7028	9.41118	23.1425	30.3569	46.09	13.1957	1		SMC2	546.472	218.189	137.661	104.25	20.9702	20.0952
C2_00660C_A	Cu-containing superoxide dismutase, role in response to host innate immune ROS, regulated on white-opaque switch, induced under iron starvation, ciclopirox olamine induced, caspofungin repressed, SOD1,4,5,6 gene family	orf19.2062	SOD4	78.0358	75.8448	34.1147	10.5027	74.7766	522.498	690.168	261.487	1832.36	1223.83	775.049	742.411	478.298	223.836	1042.09	1152.63	263.429		SOD4	78.0358	75.846	100.37	21.082	74.7766	522.498	635.836	442.781	1844.33	1223.83	884.916	742.411	639.897	574.106	1042.09	1203.81	553.57		SOD4	76.9409	65.4094	533.705	1317.69	652.138	933.156
C2_00680C_A	Cu-containing superoxide dismutase, protects against oxidative stress, induced by neutrophils, hyphal growth, caspofungin, osmotic/oxidative stress, oralpharyngeal candidiasis induced, rat catheter and Spider biofilm induced	orf19.2060	SOD5	3068.04	909.852	483.115	5258.5	9891.78	20875.5	32430.2	16576.5	40704.4	55135.8	43373	28155.4	17744.3	14576.8	26588.1	27452.6	14554.4		SOD5	3068.04	909.866	1421.38	10555.3	9891.78	20875.5	29877.2	28069.2	40970.4	55135.8	49521.4	28155.4	23739.4	37387.5	26588.1	28671.5	30584.7		SOD5	1988.95	7289.49	26274	48542.5	29760.8	28614.7
C2_00240C_A	Copper-containing superoxide dismutase, gene family includes SOD1, SOD4, SOD5, and SOD6, gene may contain an intron, Hap43-repressed, flow model and rat catheter biofilm induced	orf19.2108	SOD6	28.0358	42.05	1	1	1	1	1	1	67.3597	60.8295	114.049	383.411	231.298	178.836	365.09	220.635	356.429		SOD6	28.0358	42.0507	1	1	1	1	1	1	67.7999	60.8295	130.216	383.411	309.445	458.688	365.09	230.43	749		SOD6	35.0432	1	1	86.2817	383.848	448.174
C1_07190W_A	Leucine-rich-repeat domain protein of RAM cell wall integrity signaling network, role in cell separation, azole sensitivity, required for hyphal growth, lacks orthologs in higher eukaryotes	orf19.4448	SOG2	396.036	404.137	32.1147	74.5027	171.777	130.498	130.168	74.4873	125.36	122.829	76.0488	78.4112	87.2981	33.8357	130.09	104.635	39.4291		SOG2	396.036	404.143	94.4853	149.548	171.777	130.498	119.921	126.13	126.179	122.829	86.8291	78.4112	116.793	86.7837	130.09	109.28	82.8563		SOG2	400.09	138.603	125.516	111.946	93.9959	107.409
CR_08090W_A	HSP70 family heat shock protein, mRNA in yeast and germ tubes, at yeast cell surface, not hyphae, antigenic in human/mouse infection, macrophage, GCN-induced, possibly essential, sumoylation target, Hap43-induced, Spider biofilm repressed	orf19.6367	SSB1	39070	32232.8	3322.11	11086.5	20038.8	18287.5	17820.2	10870.5	10073.4	4487.83	3090.05	2064.41	2107.3	1044.84	3942.09	3346.63	597.429		SSB1	39070	32233.3	9774.07	22253.8	20038.8	18287.5	16417.3	18407.2	10139.2	4487.83	3528.08	2064.41	2819.27	2679.85	3942.09	3495.22	1255.44		SSB1	35651.7	17355.5	17704	6051.7	2521.18	2897.58
C2_00250W_A	(orf19.2107.1) Protein involved in ATP biosynthesis, repressed in hyphae, repressed by Efg1, Hap43, transcript upregulated in clinical isolates from HIV+ patients with oral candidiasis, rat catheter, flow model and Spider biofilm induced	orf19.2107.1	STF2	6441.04	6566.86	7368.11	940.503	1961.78	3849.5	3546.17	1906.49	12506.4	11731.8	13543	30729.4	17668.3	11154.8	23079.1	18442.6	12392.4		STF2	6441.04	6566.96	21677.9	1887.86	1961.78	3849.5	3267.01	3228.29	12588.1	11731.8	15462.8	30729.4	23637.7	28610.5	23079.1	19261.4	26041.5		STF2	6504	8509.18	3448.26	13260.9	27659.2	22794
C1_13350W_A	Amino-acid-regulated transcription factor, activates transcription of amino acid permease genes, activated by amino-acid-induced proteolytic processing (Ssy1, Csh3 dependent), required for alkalinization of medium, Spider biofilm induced	orf19.4961	STP2	1631.04	1829.55	1274.11	863.503	1846.78	1531.5	1942.17	1027.49	1691.36	2026.83	1624.05	3458.41	2466.3	1155.84	3960.09	3788.63	1544.43		STP2	1631.04	1829.58	3748.6	1733.3	1846.78	1531.5	1789.28	1739.86	1702.41	2026.83	1854.27	3458.41	3299.57	2964.55	3960.09	3956.84	3245.46		STP2	1730.31	2442.89	1686.88	1861.17	3240.84	3720.8
C5_03130W_A	Zn2Cys6 transcription factor involved in sterol uptake, flow model biofilm induced, Spider biofilm repressed	orf19.4342	SUT1	735.036	719.152	65.1147	445.503	852.777	525.498	872.168	364.487	597.36	406.829	265.049	379.411	314.298	96.8357	339.09	279.635	90.4291		SUT1	735.036	719.164	191.575	894.251	852.777	525.498	803.509	617.192	601.263	406.829	302.621	379.411	420.488	248.37	339.09	292.05	190.028		SUT1	727.1	646.201	648.733	436.905	349.423	273.723
C3_04530C_A	TEA/ATTS transcription factor, white cell pheromone response, hyphal gene regulation, required for Spider and RPMI biofilm formation, regulates BCR1, Cph2 regulated transcript, alkaline, rat catheter, Spider, flow model biofilm induced	orf19.5908	TEC1	320.036	295.511	724.115	1052.5	1610.78	1391.5	1609.17	986.487	1109.36	1074.83	1011.05	3159.41	2260.3	1307.84	3567.09	2940.63	3728.43		TEC1	320.036	295.516	2130.43	2112.67	1610.78	1391.5	1482.49	1670.43	1116.61	1074.83	1154.37	3159.41	3023.97	3354.41	3567.09	3071.19	7834.92		TEC1	307.776	1951.29	1514.81	1115.27	3179.26	4824.4
C1_10220C_A	cAMP-dependent protein kinase catalytic subunit, Tpk2 isoform, involved in regulation of filamentation, phenotypic switching and mating, WT nuclear localization requires Bcy1, produced during stationary, not exponential growth	orf19.4892	TPK1	1037.04	949.681	96.1147	308.503	525.777	279.498	397.168	185.487	266.36	288.829	123.049	187.411	155.298	80.8357	291.09	291.635	70.4291		TPK1	1037.04	949.696	282.781	619.253	525.777	279.498	365.902	314.089	268.1	288.829	140.492	187.411	207.767	207.332	291.09	304.583	148		TPK1	993.366	475.937	319.829	232.474	200.837	247.891
C2_07210C_A	cAMP-dependent protein kinase catalytic subunit, isoform of Tpk1, involved in regulation of filamentation, phenotypic switching and mating, needed for epithelial cell damage, engulfment and oral virulence in mice	orf19.2277	TPK2	2040.04	2079.39	93.1147	384.503	798.777	565.498	673.168	283.487	742.36	625.829	432.049	508.411	283.298	216.836	520.09	415.635	177.429		TPK2	2040.04	2079.42	273.955	771.807	798.777	565.498	620.175	480.033	747.211	625.829	493.294	508.411	379.014	556.152	520.09	434.088	372.85		TPK2	2059.73	614.846	555.235	622.111	481.192	442.343
C1_03380W_A	Trehalose-6-phosphate (Tre6P) phosphatase, mutant heat sensitive, accumulates Tre6P, decreased mouse virulence, possible drug target, 2 conserved phospohydrolase motifs, no mammalian homolog, Hap43-repressed, flow model biofilm induced	orf19.3038	TPS2	2272.04	2412.51	354.115	917.503	1991.78	2011.5	2129.17	1161.49	3867.36	3045.83	2850.05	4689.41	2434.3	1740.84	3849.09	3712.63	2525.43		TPS2	2272.04	2412.55	1041.85	1841.69	1991.78	2011.5	1961.55	1966.76	3892.63	3045.83	3254.06	4689.41	3256.76	4464.99	3849.09	3877.47	5306.94		TPS2	2342.29	1625.11	1979.94	3397.51	4137.05	4344.5
C5_02710W_A	Thioredoxin reductase, regulated by Tsa1/Tsa1B, Hap43, induced by nitric oxide, peroxide, oxidative stress-induce via Cap1, induced by human neutrophils, stationary phase enriched protein	orf19.4290	TRR1	3774.04	3496.36	317.115	845.503	1553.78	2208.5	2046.17	1077.49	2004.36	1759.83	1039.05	451.411	402.298	279.836	655.09	620.635	300.429		TRR1	3774.04	3496.41	932.99	1697.17	1553.78	2208.5	1885.09	1824.53	2017.46	1759.83	1186.34	451.411	538.219	717.738	655.09	648.189	631.322		TRR1	3635.22	1394.64	1972.7	1654.54	569.123	644.867
CR_10350C_A	Thioredoxin, involved in response to reactive oxygen species, biofilm, benomyl, flucytosine, peroxide, Hap43 induced, amphotericin B, caspofungin repressed, induced by human neutrophils, macrophage-repressed gene	orf19.7611	TRX1	19989	17861.6	1226.11	3974.5	6784.78	7852.5	7823.17	3740.49	9517.36	7436.83	3391.05	1673.41	1329.3	1039.84	2114.09	1746.63	812.429		TRX1	19989	17861.8	3607.38	7977.96	6784.78	7852.5	7207.31	6333.83	9579.55	7436.83	3871.75	1673.41	1778.42	2667.03	2114.09	1824.18	1707.24		TRX1	18925.4	6123.37	7131.21	6962.71	2039.62	1881.84
C1_00490C_A	Putative glutaredoxin, described as a glutathione reductase, induced by human neutrophils and benomyl treatment, alkaline repressed, regulated by Gcn2 and Gcn4, required for virulence in mouse model, Spider biofilm induced	orf19.6059	TTR1	5094.04	4891.6	1304.11	1078.5	2148.78	1500.5	1975.17	840.487	2811.36	1993.83	895.049	737.411	635.298	413.836	1270.09	1282.63	296.429		TTR1	5094.04	4891.68	3836.87	2164.86	2148.78	1500.5	1819.68	1423.21	2829.73	1993.83	1021.93	737.411	849.941	1061.43	1270.09	1339.58	622.916		TTR1	4992.86	2716.84	1581.13	1948.5	882.927	1077.53
C1_00060W_A	Transcriptional corepressor, represses filamentous growth, regulates switching, role in germ tube induction, farnesol response, in repression pathways with Nrg1, Rfg1, farnesol upregulated in biofilm, rat catheter, Spider biofilm repressed	orf19.6109	TUP1	2547.04	2523.55	449.115	1001.5	1964.78	1385.5	1622.17	995.487	1662.36	1407.83	1277.05	872.411	695.298	289.836	836.09	671.635	322.429		TUP1	2547.04	2523.59	1321.35	2010.3	1964.78	1385.5	1494.47	1685.67	1673.22	1407.83	1458.08	872.411	930.213	743.387	836.09	701.454	677.553		TUP1	2535.31	1765.48	1521.88	1513.04	848.67	738.366
C1_13140C_A	bHLH transcription factor, control of glycolysis, required for biofilm formation, hyphally regulated by Cph1, Cyr1, flucytosine, Hog1 induced, amphotericin B, caspofungin repressed, induced in flow model biofilm and planktonic cultures	orf19.4941	TYE7	17862	16583.4	4112.11	4686.5	8893.78	7108.5	6128.17	3196.49	4981.36	4656.83	3290.05	9290.41	6734.3	2146.84	7771.09	8123.63	2156.43		TYE7	17862	16583.6	12098.3	9407.15	8893.78	7108.5	5645.74	5412.66	5013.91	4656.83	3756.43	9290.41	9009.56	5506.32	7771.09	8484.3	4531.52		TYE7	17222.8	10133.1	6055.63	4475.72	7935.43	6928.97
C2_08290C_A	Upregulated by cAMP in filamentous growth, induced in high iron, decreased upon yeast-hypha switch, downregulation correlates with clinical fluconazole resistance, Ras1-regulated, Hap43-repressed, flow model biofilm induced	orf19.1354	UCF1	4082.04	6044.24	7238.11	11763.5	30769.8	23723.5	34534.2	19813.5	63698.4	49174.8	47447	40904.4	25773.3	16676.8	37716.1	31919.6	22675.4		UCF1	4082.04	6044.34	21295.4	23612.7	30769.8	23723.5	31815.6	33550.5	64114.6	49174.8	54172.9	40904.4	34481.1	42773.7	37716.1	33336.8	47650.2		UCF1	5063.19	25226	29696.5	55820.8	39386.4	39567.7
C1_00670C_A	Predicted Zn(II)2Cys6 transcription factor, has similarity to S. cerevisiae Uga3, a transcription factor involved in the regulation of gamma-aminobutyrate metabolism genes, rat catheter biofilm induced	orf19.6038	UGA32	349.036	308.787	43.1147	80.5027	132.777	170.498	271.168	155.487	235.36	241.829	261.049	71.4112	59.2981	35.8357	123.09	92.6347	40.4291		UGA32	349.036	308.792	126.849	161.592	132.777	170.498	249.821	263.289	236.898	241.829	298.054	71.4112	79.3327	91.9134	123.09	96.7475	84.9577		UGA32	328.914	140.406	227.869	258.927	80.8858	101.598
CR_04660C_A	UTP-glucose-1-phosphaturidyl transferase, localizes to yeast, not hyphal cell surface, Hog1-repressed, stationary phase enriched, induced in oralpharyngeal candidasis, rat catheter biofilm repressed, Bcr1-repressed in RPMI a/a biofilms	orf19.1738	UGP1	7974.04	7534.83	839.115	4487.5	9362.78	3936.5	4293.17	2244.49	3917.36	3236.83	2366.05	1383.41	958.298	994.836	1378.09	1219.63	734.429		UGP1	7974.04	7534.95	2468.78	9007.7	9362.78	3936.5	3955.2	3800.63	3942.96	3236.83	2701.45	1383.41	1282.07	2551.61	1378.09	1273.78	1543.33		UGP1	7754.49	6946.42	3897.44	3293.75	1739.03	1398.4
C1_06280C_A	Zn(II)2Cys6 transcription factor, has a long 5'-UTR that regulates translational efficiency and controls transition to filamentous growth, stability controlled by Grr1p, Ubr1p, Ptc2p in response to CO2 and O2 levels	orf19.1822	UME6	1	1	81.1147	285.503	625.777	552.498	603.168	300.487	697.36	344.829	201.049	326.411	293.298	85.8357	451.09	362.635	180.429		UME6	1	1.00002	238.649	573.086	625.777	552.498	555.685	508.82	701.917	344.829	229.548	326.411	392.392	220.156	451.09	378.735	379.154		UME6	1.00001	479.171	539.001	425.432	312.987	402.993
C1_08460C_A	Zn2-Cys6 transcript factor, regulator of ergosterol biosynthetic genes and sterol uptake, binds ERG2 promoter, induced by ergosterol depletion, by azoles, anaerobicity, macrophage/pseudohyphal-repressed, flow model biofilm induced	orf19.391	UPC2	1312.04	1833.17	116.115	336.503	573.777	470.498	482.168	249.487	387.36	352.829	215.049	389.411	326.298	122.836	418.09	293.635	147.429		UPC2	1312.04	1833.2	341.624	675.457	573.777	470.498	444.211	422.461	389.891	352.829	245.533	389.411	436.542	315.056	418.09	306.671	309.808		UPC2	1572.62	530.286	445.723	329.418	380.336	344.856
C2_05180W_A	(orf19.3548.1) White-phase yeast transcript, expression in opaques increases virulence/switching, mutant switches as WT, Hap43, hypoxia, ketoconazol induced, required for RPMI biofilm, Bcr1-induced in RPMI a/a biofilm, rat catheter, Spider biofilm induced	orf19.3548.1	WH11	26445	28315	61793.1	6344.5	17591.8	3803.5	2191.17	3197.49	8824.36	11753.8	5449.05	33697.4	35586.3	12480.8	57696.1	43011.6	4891.43		WH11	26445	28315.4	181803	12735.2	17591.8	3803.5	2018.67	5414.36	8882.02	11753.8	6221.48	33697.4	47609.6	32011.5	57696.1	44921.2	10278.9		WH11	27380.2	70710	3745.51	8952.44	37772.8	37632.1
CR_07790C_A	Nitric oxide dioxygenase, acts in nitric oxide scavenging/detoxification, role in virulence in mouse, transcript activated by NO, macrophage interaction, Hap43, hypha repressed, mRNA binds She3	orf19.3707	YHB1	2248.04	3308.07	4859.11	889.503	1939.78	1273.5	1181.17	616.487	1736.36	1435.83	773.049	4498.41	4821.3	1046.84	8289.09	6263.63	1558.43		YHB1	2248.04	3308.13	14296.1	1785.49	1939.78	1273.5	1088.18	1043.91	1747.71	1435.83	882.632	4498.41	6450.23	2684.98	8289.09	6541.72	3274.88		YHB1	2778.08	6007.13	1135.2	1355.39	4544.54	6035.23
C2_08590W_A	Secreted yeast wall protein, possible role in dispersal in host, involved in adhesion and biofilm formation, propeptide, growth phase, phosphate, Ssk1/Ssn6/Efg1/Efh1/Hap43 regulated, mRNA binds She3, flow and Spider biofilm repressed	orf19.3618	YWP1	29712	36719	435.115	2857.5	7627.78	809.498	328.168	389.487	44.3597	105.829	1	113.411	126.298	176.836	289.09	259.635	37.4291		YWP1	29712	36719.6	1280.16	5735.82	7627.78	809.498	302.334	659.525	44.6496	105.829	1	113.411	168.969	453.558	289.09	271.162	78.6535		YWP1	33215.8	4881.25	590.452	50.493	245.313	212.968
C4_04850C_A	Transcription factor, role in zinc homeostasis and regulation of Spider biofilm matrix, mutation affects filamentous growth, can suppress S. cerevisiae rok1 mutant inviability, Spider biofilm induced, mutants for abnormal Spider biofilms	orf19.3794	ZAP1	171.036	149.469	24.1147	340.503	800.777	632.498	1729.17	837.487	781.36	690.829	490.049	318.411	337.298	135.836	529.09	690.635	212.429		ZAP1	171.036	149.472	70.9483	683.486	800.777	632.498	1593.04	1418.13	786.466	690.829	559.516	318.411	451.258	348.399	529.09	721.297	446.399		ZAP1	160.254	518.404	1214.56	678.937	372.69	565.595
C5_01500C_A	Zn(II)2Cys6 transcription factor orthologous to S. cerevisiae Hap1, regulated by Sef1, Sfu1, Hap43-induced, Spider biofilm induced	orf19.4145	ZCF20	293.036	287.062	25.1147	76.5027	186.777	251.498	251.168	122.487	313.36	349.829	206.049	391.411	313.298	159.836	535.09	487.635	160.429		ZCF20	293.036	287.067	73.8904	153.563	186.777	251.498	231.395	207.41	315.407	349.829	235.257	391.411	419.15	409.956	535.09	509.285	337.126		ZCF20	290.051	138.077	230.101	300.165	406.839	460.5
C1_11520C_A	Zn(II)2Cys6 domain transcription factor, required for filamentous growth, resistance to rapamycin and flucytosine, possibly an essential gene, disruptants not obtained by UAU1 method, Hap43-repressed, Spider and flow model biofilm induced	orf19.1168	ZCF3	850.036	886.919	262.115	942.503	1667.78	680.498	1250.17	483.487	908.36	679.829	352.049	374.411	344.298	149.836	740.09	631.635	87.4291		ZCF3	850.036	886.933	771.174	1891.87	1667.78	680.498	1151.75	818.697	914.296	679.829	401.953	374.411	460.623	384.307	740.09	659.678	183.724		ZCF3	868.485	1443.61	883.649	665.359	406.447	527.83
C3_04640W_A	Zn(II)2Cys6 transcription factor of unknown function, mutant is sensitive to copper and SDS, and resistant to Calcofluor White, required for yeast cell adherence to silicone substrate	orf19.5924	ZCF31	200.036	188.092	8.11467	48.5027	77.7766	65.4975	82.1679	14.4873	135.36	118.829	50.0488	82.4112	58.2981	31.8357	140.09	155.635	32.4291		ZCF31	200.036	188.095	23.8743	97.3589	77.7766	65.4975	75.6995	24.5315	136.244	118.829	57.1435	82.4112	77.9948	81.654	140.09	162.545	68.1465		ZCF31	194.065	66.3366	55.2429	104.072	80.6867	123.594
C3_07860C_A	Zn(II)2Cys6 transcription factor involved in regulation of multidrug resistance via control of CDR1 expression, mutants display decreased colonization of mouse kidneys, required for yeast cell adherence to silicone substrate	orf19.6182	ZCF34	421.036	353.445	39.1147	107.503	222.777	132.498	154.168	119.487	172.36	103.829	75.0488	19.4112	39.2981	29.8357	98.09	63.6347	23.4291		ZCF34	421.036	353.45	115.08	215.789	222.777	132.498	142.031	202.33	173.486	103.829	85.6874	19.4112	52.5755	76.5243	98.09	66.46	49.2339		ZCF34	387.243	184.548	158.953	121.001	49.5036	71.2613
CR_10070C_A	Zn(II)2Cys6 transcription factor, mutants are viable, filament induced, required for yeast cell adherence to silicone substrate, Spider biofilm induced	orf19.7583	ZCF39	1678.04	1679.89	493.115	345.503	703.777	891.498	709.168	350.487	1263.36	1127.83	696.049	1787.41	1882.3	363.836	2353.09	2235.63	388.429		ZCF39	1678.04	1679.92	1450.8	693.523	703.777	891.498	653.341	593.486	1271.62	1127.83	794.717	1787.41	2518.26	933.186	2353.09	2334.89	816.245		ZCF39	1678.98	949.368	712.775	1064.72	1746.28	1834.74
C3_01580W_A	Predicted Zn(II)2Cys6 transcription factor, mutant shows reduced colony wrinkling on Spider medium and is unable to utilize mannitol as a carbon source, mutants have increased colonization of mouse kidneys	orf19.1685	ZCF7	105.036	75.8448	1	0.502744	26.7766	21.4975	21.1679	1	35.3597	38.8295	1	1	1	1	14.09	10.6347	1		ZCF7	105.036	75.846	1	1	1	21.4975	19.5016	1	35.5908	38.8295	1	1	1	1	14.09	11.1069	1		ZCF7	90.4409	1	13.9997	25.1401	1	8.7323
C4_06970C_A	Putative zinc transporter, acts with Pra1 in sequestration of zinc from host tissues during infection, hyphal, macrophage-induced, alkaline induced upon adherence to polystyrene, induced in oralpharyngeal candidasis, Spider biofilm induced	orf19.3112	ZRT1	16.0358	38.8397	112.115	52.5027	130.777	753.498	2276.17	1132.49	3162.36	3943.83	3122.05	1032.41	920.298	687.836	1421.09	1953.63	1479.43		ZRT1	16.0358	38.8404	329.855	105.388	130.777	753.498	2096.98	1917.66	3183.02	3943.83	3564.61	1032.41	1231.23	1764.2	1421.09	2040.37	3108.87		ZRT1	27.4381	188.673	1589.38	3563.82	1342.61	2190.11
C2_02590W_A	Zinc transporter, essential for zinc uptake and acidic conditions tolerance, transcript induced by amphotericin B, interaction with macrophages, induced in oralpharyngeal candidiasis, Spider biofilm induced	orf19.1585	ZRT2	3777.04	5252.48	362.115	1416.5	2373.78	3930.5	5466.17	2780.49	5159.36	3876.83	2455.05	1634.41	1356.3	1094.84	2654.09	2964.63	1881.43		ZRT2	3777.04	5252.56	1065.39	2843.33	2373.78	3930.5	5035.86	4708.24	5193.07	3876.83	2803.06	1634.41	1814.54	2808.1	2654.09	3096.26	3953.64		ZRT2	4514.8	2094.16	4558.2	3957.66	2085.68	3234.66
C4_04250W_A	Predicted membrane transporter, member of the oxalate:formate antiporter (OFA) family, major facilitator superfamily (MFS)	orf19.1424	orf19.1424	245.036	254.474	42.1147	70.5027	129.777	153.498	172.168	86.4873	448.36	350.829	215.049	181.411	125.298	56.8357	268.09	243.635	67.4291		orf19.1424	245.036	254.478	123.907	141.519	129.777	153.498	158.614	146.45	451.29	350.829	245.533	181.411	167.632	145.775	268.09	254.452	141.696		orf19.1424	249.757	131.734	152.854	349.217	164.939	221.412
C2_02180W_A	Ortholog of S. cerevisiae Zrt3, vacuolar membrane zinc transporter, predicted Kex2 substrate, induced in oralpharyngeal candidasis, flow model biofilm induced, Spider biofilm induced	orf19.1534	orf19.1534	257.036	317.236	1.11467	124.503	255.777	189.498	413.168	152.487	442.36	449.829	340.049	428.411	273.298	143.836	513.09	706.635	349.429		orf19.1534	257.036	317.241	3.27948	249.913	255.777	189.498	380.642	258.209	445.25	449.829	388.252	428.411	365.635	368.918	513.09	738.008	734.291		orf19.1534	287.138	169.656	276.116	427.777	387.655	661.796
C3_01540W_A	Plasma-membrane-localized protein, filament induced, Hog1, ketoconazole, fluconazole and hypoxia-induced, regulated by Nrg1, Tup1, Upc2, induced by prostaglandins, flow model biofilm induced, rat catheter and Spider biofilm repressed	orf19.1691	orf19.1691	22783	28290.9	957.115	10594.5	20671.8	6524.5	7224.17	3545.49	7456.36	2793.83	1550.05	458.411	1013.3	150.836	642.09	541.635	26.4291		orf19.1691	22783	28291.3	2815.95	21266.2	20671.8	6524.5	6655.46	6003.63	7505.08	2793.83	1769.78	458.411	1355.65	386.872	642.09	565.682	55.5381		orf19.1691	25537.2	14918	6394.53	4022.9	733.645	421.103
C2_07630C_A	Possible stress protein, increased transcription associated with CDR1 and CDR2 overexpression or fluphenazine treatment, regulated by Sfu1, Nrg1, Tup1, stationary phase enriched protein, Spider biofilm induced	orf19.1862	orf19.1862	4257.04	3626.71	18627.1	1173.5	2665.78	1329.5	1525.17	1150.49	4062.36	3910.83	2768.05	7042.41	9569.3	1901.84	10703.1	9461.63	943.429		orf19.1862	4257.04	3626.77	54803.3	2355.56	2665.78	1329.5	1405.1	1948.14	4088.91	3910.83	3160.43	7042.41	12802.4	4877.93	10703.1	9881.71	1982.52		orf19.1862	3941.9	19941.5	1560.91	3720.06	8240.92	7522.44
C6_04420W_A	Protein of unknown function, GlcNAc-induced protein, Spider biofilm induced, rat catheter biofilm repressed	orf19.2125	orf19.2125	16236	20479.4	114.115	1121.5	2008.78	2092.5	3120.17	1388.49	5208.36	8144.83	3626.05	3376.41	2530.3	2644.84	3148.09	2709.63	2545.43		orf19.2125	16236	20479.8	335.739	2251.18	2008.78	2092.5	2874.54	2351.15	5242.39	8144.83	4140.06	3376.41	3385.19	6783.62	3148.09	2829.94	5348.97		orf19.2125	18357.9	1531.9	2439.4	5842.43	4515.07	3775.66
C2_08620W_A	Protein of unknown function, induced in core caspofungin response, expression upregulated in an ssr1 null mutant, induced by nitric oxide independent of Yhb1p	orf19.3615	orf19.3615	2172.04	2045.6	92.1147	185.503	316.777	447.498	517.168	178.487	1627.36	1843.83	456.049	1033.41	719.298	621.836	1537.09	1502.63	487.429		orf19.3615	2172.04	2045.63	271.013	372.357	316.777	447.498	476.455	302.235	1637.99	1843.83	520.696	1033.41	962.322	1594.92	1537.09	1569.35	1024.28		orf19.3615	2108.83	320.049	408.729	1334.17	1196.88	1376.91
C1_08610C_A	Ortholog of S. cerevisiae Aim38/Rcf2, cytochrome c oxidase subunit, plasma membrane localized, Hap43-repressed, induced in oralpharyngeal candidasis, flow model biofilm induced, Spider biofilm repressed	orf19.409	orf19.409	7133.04	4702.11	2098.11	981.503	2193.78	2061.5	2406.17	1050.49	3145.36	3032.83	1821.05	3551.41	2532.3	1685.84	5478.09	6185.63	2003.43		orf19.409	7133.04	4702.18	6172.91	1970.16	2193.78	2061.5	2216.75	1778.81	3165.91	3032.83	2079.19	3551.41	3387.87	4323.93	5478.09	6460.26	4210.01		orf19.409	5917.61	3445.61	2019.02	2759.31	3754.4	5382.79
C1_05540C_A	Protein similar to GTPase regulators, induced in low iron, transcript activated by Mnl1 under weak acid stress, Hap43-, Sfu1- and Sef1-regulated, flow model biofilm induced, Spider biofilm induced	orf19.411	orf19.411	143.036	114.467	112.115	24.5027	56.7766	45.4975	59.1679	34.4873	117.36	195.829	267.049	424.411	319.298	61.8357	365.09	405.635	110.429		orf19.411	143.036	114.469	329.855	49.184	56.7766	45.4975	54.5101	58.3979	118.127	195.829	304.904	424.411	427.177	158.6	365.09	423.644	232.056		orf19.411	128.752	145.272	52.8018	206.287	336.729	340.263
C4_00680W_A	Ortholog(s) have nicotinamide riboside transmembrane transporter activity, nucleobase transmembrane transporter activity, nucleoside transmembrane transporter activity	orf19.4174	orf19.4174	352.036	307.58	8.11467	51.5027	71.7766	57.4975	10.1679	11.4873	65.3597	82.8295	34.0488	49.4112	34.2981	22.8357	92.09	73.6347	81.4291		orf19.4174	352.036	307.585	23.8743	103.381	71.7766	57.4975	9.3675	19.4516	65.7868	82.8295	38.8754	49.4112	45.8861	58.5703	92.09	76.9039	171.115		orf19.4174	329.811	66.3439	28.7722	62.4972	51.2892	113.37
C1_05160C_A	Putative phosphatidyl synthase, stationary phase enriched protein, transcript repressed by yeast-hypha switch, Hap43-repressed, rat catheter, Spider and flow model biofilm induced	orf19.449	orf19.449	647.036	704.669	702.115	35.5027	77.7766	94.4975	104.168	25.4873	582.36	1079.83	1390.05	3682.41	2588.3	1093.84	3823.09	4323.63	2087.43		orf19.449	647.036	704.68	2065.71	71.2642	77.7766	94.4975	95.9676	43.158	586.165	1079.83	1587.09	3682.41	3462.79	2805.53	3823.09	4515.59	4386.53		orf19.449	675.858	738.249	77.8744	1084.36	3316.91	4241.74
C4_00860C_A	Protein of unknown function, induced in cyr1 or ras1 mutant, induced by fluconazole, by alpha pheromone in SpiderM medium and during oralpharyngeal candidasis, Spider biofilm induced	orf19.4706	orf19.4706	2869.04	2166.29	130.115	232.503	408.777	423.498	497.168	254.487	1469.36	2229.83	834.049	1058.41	894.298	824.836	2295.09	2707.63	662.429		orf19.4706	2869.04	2166.33	382.813	466.699	408.777	423.498	458.03	430.927	1478.96	2229.83	952.279	1058.41	1196.45	2115.58	2295.09	2827.85	1392.03		orf19.4706	2517.68	419.43	437.485	1553.69	1456.81	2171.66
C6_02480W_A	Similar to alcohol dehydrogenases, induced by benomyl treatment, nitric oxide, induced in core stress response, oxidative stress-induced via Cap1, Spider biofilm repressed	orf19.5517	orf19.5517	1503.04	1150.04	1263.11	207.503	499.777	754.498	492.168	213.487	294.36	172.829	22.0488	765.411	674.298	31.8357	893.09	853.635	10.4291		orf19.5517	1503.04	1150.05	3716.24	416.517	499.777	754.498	453.423	361.501	296.283	172.829	25.1744	765.411	902.118	81.654	893.09	891.534	21.9157		orf19.5517	1326.54	1544.18	523.141	164.762	583.061	602.18
C6_03370W_A	Protein of unknown function, Plc1-regulated, induced by Mnl1 under weak acid stress, flow model biofilm induced	orf19.5626	orf19.5626	236.036	254.474	800.115	96.5027	309.777	319.498	283.168	92.4873	431.36	408.829	299.049	1794.41	1002.3	827.836	1758.09	1488.63	1151.43		orf19.5626	236.036	254.478	2354.04	193.709	309.777	319.498	260.876	156.61	434.179	408.829	341.44	1794.41	1340.94	2123.28	1758.09	1554.73	2419.61		orf19.5626	245.257	952.507	245.661	394.816	1752.88	1910.81
CR_05540C_A	RING-type zinc finger protein, upregulated during oral infection, mutants have reduced ability to damage oral epithelial cells, Spider and flow model biofilm induced	orf19.5848	orf19.5848	39.0358	33.6013	5.11467	0.502744	27.7766	11.4975	10.1679	1	71.3597	125.829	159.049	330.411	144.298	95.8357	318.09	323.635	172.429		orf19.5848	39.0358	33.6019	15.048	1.00915	27.7766	11.4975	9.3675	1	71.826	125.829	181.595	330.411	193.051	245.805	318.09	338.003	362.343		orf19.5848	36.3188	14.6112	7.28835	126.417	256.422	339.479
C7_01510W_A	Predicted membrane transporter, vesicular neurotransmitter (VNT) family, major facilitator superfamily (MFS), repressed in core caspofungin response, induced in oralpharyngeal candidasis, Spider biofilm induced	orf19.6578	orf19.6578	354.036	346.203	165.115	142.503	285.777	432.498	591.168	369.487	767.36	1142.83	1247.05	1458.41	787.298	859.836	1221.09	810.635	1345.43		orf19.6578	354.036	346.208	485.788	286.044	285.777	432.498	544.63	625.659	772.374	1142.83	1423.82	1458.41	1053.3	2205.35	1221.09	846.625	2827.29		orf19.6578	350.122	352.536	534.262	1113.01	1572.35	1631.67
C5_03510C_A	Protein of unknown function, mRNA binds to She3, Hap43-repressed, rat catheter and flow model biofilm induced	orf19.6660	orf19.6660	247.036	256.888	315.115	297.503	586.777	379.498	366.168	160.487	279.36	267.829	208.049	1020.41	910.298	123.836	744.09	599.635	45.4291		orf19.6660	247.036	256.892	927.106	597.173	586.777	379.498	337.342	271.756	281.185	267.829	237.541	1020.41	1217.85	317.621	744.09	626.257	95.4648		orf19.6660	251.964	703.685	329.532	262.185	851.962	488.604
C1_11320C_A	(orf19.670.2) Protein of unknown function, hypoxia, Hap43-repressed, ketoconazole induced, induced in oralpharyngeal candidasis, 16h flow model biofilm repressed, late-stage flow model biofilm induced, rat catheter and Spider biofilm induced	orf19.670.2	orf19.670.2	246.036	248.44	3279.11	509.503	1101.78	529.498	750.168	446.487	2917.36	6155.83	8127.05	16445.4	8794.3	4407.84	14513.1	14279.6	7047.43		orf19.670.2	246.036	248.443	9647.56	1022.72	1101.78	529.498	691.113	756.044	2936.42	6155.83	9279.1	16445.4	11765.6	11305.5	14513.1	14913.6	14809.5		orf19.670.2	247.24	3924.02	658.885	6123.78	13172.1	14745.4
C2_07320W_A	Protein with Myo5p-dependent localization to cortical actin patches at hyphal tip, mutation confers hypersensitivity to cytochalasin D, Spider biofilm repressed	orf19.2289	ARP3	2765.04	2331.65	104.115	304.503	727.777	594.498	716.168	402.487	727.36	705.829	518.049	157.411	141.298	89.8357	245.09	214.635	84.4291		ARP3	2765.04	2331.68	306.318	611.224	727.777	594.498	659.789	681.538	732.113	705.829	591.485	157.411	189.037	230.416	245.09	224.164	177.419		ARP3	2548.36	548.44	645.275	676.476	192.288	215.558
C5_01100C_A	G1 cyclin, depletion abolishes budding and causes hyphal growth defects, farnesol regulated, functional in S. cerevisiae, other biofilm induced, Spider biofilm induced	orf19.1960	CLN3	1693.04	1671.44	351.115	1385.5	2850.78	1451.5	1774.17	745.487	2192.36	1917.83	1524.05	1673.41	1153.3	830.836	2324.09	2123.63	953.429		CLN3	1693.04	1671.47	1033.02	2781.1	2850.78	1451.5	1634.5	1262.35	2206.69	1917.83	1740.09	1673.41	1542.95	2130.97	2324.09	2217.92	2003.54		CLN3	1682.25	2221.63	1449.45	1954.87	1782.45	2181.85
C2_10260C_A	Putative calmodulin-dependent protein kinase, involved in cell wall integrity and oxidative stress response	orf19.1754	CMK2	1640.04	1370.91	174.115	406.503	867.777	716.498	931.168	387.487	1237.36	1074.83	606.049	466.411	330.298	139.836	575.09	565.635	191.429		CMK2	1640.04	1370.93	512.267	815.967	867.777	716.498	857.864	656.138	1245.45	1074.83	691.959	466.411	441.893	358.658	575.09	590.748	402.269		CMK2	1505.48	732.004	743.5	1004.08	422.321	522.702
C3_04590W_A	(orf19.5917.3) RNA binding protein required for export of poly(A)+ mRNA from the nucleus, Spider biofilm repressed	orf19.5917.3	YRA1	4395.04	4315.88	178.115	540.503	958.777	905.498	783.168	432.487	632.36	417.829	385.049	252.411	200.298	115.836	353.09	299.635	140.429		YRA1	4395.04	4315.95	524.035	1084.94	958.777	905.498	721.515	732.338	636.492	417.829	439.631	252.411	267.971	297.102	353.09	312.938	295.098		YRA1	4355.49	855.918	786.45	497.984	272.495	320.375
C6_02160W_A	Protein with a predicted serine/threonine kinase and tyrosine kinase domain, possibly an essential gene, disruptants not obtained by UAU1 method	orf19.3456	orf19.3456	125.036	137.4	5.11467	5.50274	22.7766	99.4975	83.1679	33.4873	97.3597	64.8295	1	29.4112	5.29811	2.83572	28.09	4.63473	7.4291		orf19.3456	125.036	137.402	15.048	11.0456	22.7766	99.4975	76.6208	56.7045	97.9959	64.8295	1	29.4112	7.08814	7.27321	28.09	4.8405	15.6115		orf19.3456	131.219	16.29	77.6076	54.6085	14.5908	16.1807
			Sum	819139	819126	254958	373697	750118	707735	768210	417958	777402	782482	685333	738202	551778	287814	755604	723483	359571
			NF	1	1.00002	2.94212	2.00729	1	1	0.921278	1.69332	1.00653	1	1.14175	1	1.33786	2.56486	1	1.0444	2.1014
[truncated: 16 more columns]

## Sheet: Significant gene Summary
1 hr / Y			2 hr / Y			4 hr / Y			8 hr / Y			12 hr / Y
Probe Name	FC		Probe Name	FC		Probe Name	FC		Probe Name	FC		Probe Name	FC
ACE2	0.0716026		ACE2	0.441911		ACE2	0.334561		ACE2	0.208074		ACE2	0.2383
RTA3	0.00209141		RTA3	0.00209141		YWP1	0.00152015		RTA3	0.00209141		RTA3	0.00209141
ZCF7	0.0110569		CDR2	0.0168971		RTA3	0.00209141		PES1	0.00573077		YWP1	0.00641166
CDR2	0.0168971		YWP1	0.0177762		PES1	0.00573077		YWP1	0.00738542		orf19.1691	0.0164898
ALS6	0.0248338		SAP1	0.0179039		SAP1	0.0179039		ZCF7	0.0110569		PGA53	0.0266631
SOD6	0.0285362		SAP10	0.0183796		PHR2	0.0244197		SAP1	0.0179039		PGA25	0.0309417
PGA25	0.0309417		PHR2	0.0196008		AOX2	0.0290378		PGA53	0.0220911		SMC2	0.0367727
PHR2	0.0350455		PIR1	0.0197079		PGA25	0.0309417		orf19.1691	0.0287285		RBT1	0.0409198
HAP3	0.0364459		SOD6	0.0285362		PGA53	0.0401483		PGA25	0.0309417		PES1	0.061674
SAP4	0.0445673		AOX2	0.0290378		RBT1	0.0409198		SMC2	0.0383738		SCW11	0.0622315
SCW11	0.0621091		PGA25	0.0309417		RBR1	0.0514461		PHR2	0.0407392		GIS2	0.0675361
CSH1	0.0628088		ARG1	0.037024		PIR1	0.0542942		RBT1	0.0409198		PHR2	0.0725483
orf19.2125	0.0834462		PGA37	0.0477604		RNR22	0.0859153		SCW11	0.0595981		YRA1	0.0735566
PIR1	0.0941887		RBR1	0.0514461		GIS2	0.0893294		YRA1	0.0625635		SSB1	0.0812748
CDR1	0.11837		RNR22	0.063516		YRA1	0.114335		GIS2	0.064796		ARP3	0.0845869
orf19.3456	0.124144		PGA53	0.0860887		orf19.5517	0.124204		SSB1	0.070717		ZCF7	0.0965526
YWP1	0.146956		orf19.4174	0.0872386		NRG1	0.130076		ARP3	0.0754556		ACS2	0.0971676
orf19.3615	0.151766		orf19.449	0.115223		SCW11	0.134225		ACS2	0.0945751		TRX1	0.0994343
RCT1	0.154711		SAP9	0.123018		FKH2	0.146447		FKH2	0.0955557		orf19.3456	0.123311
DDR48	0.164723		CDR1	0.123748		CDR1	0.149301		ALS5	0.0960151		FKH2	0.123773
orf19.4706	0.166594		NRG1	0.127882		CDR2	0.154037		TRX1	0.107771		PFK2	0.129493
PGA53	0.185771		orf19.2125	0.13288		orf19.1691	0.157531		orf19.3456	0.111195		RNR22	0.14064
RNR22	0.187201		WH11	0.136796		SSB1	0.169745		NPR1	0.116582		HGT7	0.142908
YRA1	0.196515		SCW11	0.144394		SAP10	0.174562		HOG1	0.121883		HOG1	0.150033
orf19.4174	0.201158		RCT1	0.150316		ALS5	0.188641		RNR22	0.125278		HTA2	0.15376
ARP3	0.215213		ZCF7	0.154794		orf19.4174	0.189494		HGT7	0.125747		CDR1	0.156832
CHT3	0.226201		CSH1	0.158172		SMC2	0.190769		ZCF34	0.127836		NPR1	0.165929
PES1	0.261971		orf19.4706	0.173765		ARG1	0.190996		PFK2	0.129072		DAK2	0.175224
SAP9	0.262787		ECM331	0.177527		UPC2	0.209471		POL1	0.136514		TRR1	0.177394
TPK2	0.298508		YRA1	0.180565		TPK1	0.234026		ALS2	0.137761		UGP1	0.180334
INO4	0.301093		DDR48	0.1936		RHR2	0.245191		SAP10	0.148512		POL1	0.183874
DFG5	0.321175		orf19.3615	0.193818		ALS2	0.247013		HTA2	0.150631		ZCF34	0.184022
TRX1	0.323553		INO4	0.196409		ALS6	0.250681		CDR1	0.151562		MBF1	0.187372
NPR1	0.329335		orf19.5848	0.200677		GCN4	0.25074		orf19.4174	0.155511		HTA1	0.195953
PFK2	0.330409		CAT1	0.220845		FGR15	0.254292		TRR1	0.156558		CHT3	0.201325
UPC2	0.337199		NPR1	0.225701		PFK2	0.258249		INO4	0.160946		orf19.2125	0.20567
ZCF31	0.341826		GIS2	0.231101		TYE7	0.259871		MBF1	0.163678		TPK2	0.214757
SOG2	0.346431		FKH2	0.248293		ARP3	0.265455		TTR1	0.176838		TTR1	0.215814
ALS9	0.349796		orf19.1691	0.250401		NPR1	0.266468		SIN3	0.188709		UPC2	0.219288
TRR1	0.383647		SMC2	0.251908		ZCF7	0.277973		DAK2	0.197802		INO4	0.224589
SMC2	0.399268		GCN4	0.252474		SOG2	0.279802		PIR1	0.199448		CDC10	0.22948
GIS2	0.413336		ARP3	0.253212		HTA2	0.283604		TPK1	0.202178		SIN3	0.234883
GCN4	0.416287		DFG5	0.25819		ACS2	0.285592		HTA1	0.203388		PIR1	0.235805
UGA32	0.426877		FBP1	0.263314		GPD2	0.290299		CHT3	0.205366		TPK1	0.249546
PGA48	0.439454		PFK2	0.269223		CHT2	0.290598		CDC10	0.209696		ALS5	0.24996
ALS5	0.463811		TPK2	0.269567		CAT1	0.291716		UGP1	0.224261		MAE1	0.262918
ZCF20	0.476042		UPC2	0.283427		TPK2	0.302035		CAT1	0.227525		GCN4	0.263493
ZCF34	0.47657		ZCF31	0.284661		POL1	0.302405		CHT2	0.229009		SAP10	0.264384
TPK1	0.479115		PIL1	0.297803		ZCF34	0.312468		TPK2	0.233619		SOG2	0.268462
CMK2	0.486225		CIT1	0.297882		RCT1	0.313081		SOG2	0.234937		ARG1	0.272493
SSB1	0.486809		SOG2	0.31372		CHT3	0.313456		ARG1	0.237583		RCT1	0.279648
SEF1	2.12378		TTR1	0.316678		HTA1	0.313697		UPC2	0.241849		TUP1	0.291232
BCR1	2.26305		TPK1	0.321965		orf19.2125	0.318251		UGA32	0.245918		UGA32	0.308891
CPH1	2.28886		PES1	0.325587		WH11	0.326967		orf19.2125	0.245947		ALS2	0.320094
CPH2	2.66217		POL1	0.333414		CIT1	0.332122		RCT1	0.252856		KRE1	0.330307
ADH5	2.67088		HTA2	0.334523		HOG1	0.356356		HEM1	0.261522		FGR15	0.336132
orf19.6660	2.7928		orf19.409	0.341188		TRX1	0.367902		FGR15	0.269096		orf19.4174	0.343742
ENA2	3.71454		EFG1	0.343227		SAP9	0.3748		CMK2	0.280522		CMK2	0.347199
UCF1	4.98223		HTA1	0.347379		SIN3	0.375925		ALS6	0.28071		HEM1	0.363394
TEC1	6.33999		TYE7	0.351605		ALS9	0.377742		MAE1	0.281799		CSH1	0.369226
BRG1	14.6333		ALS6	0.362725		INO4	0.383311		GCN4	0.284866		SAP1	0.373574
ALS1	101.784		DAK2	0.375281		EFG1	0.383762		EFG1	0.304372		SUT1	0.376458
UME6	479.167		TRX1	0.376806		TTR1	0.390257		ALS9	0.331891		CAT1	0.379713
HWP1	2420.94		orf19.5517	0.394363		MBF1	0.392111		TUP1	0.33474		GAL4	0.39003
			orf19.1862	0.39598		KRE1	0.401091		FRP3	0.361839		MET28	0.402101
			ALS9	0.405069		DAK2	0.415727		KRE1	0.367514		TYE7	0.402313
			FGR15	0.408297		orf19.3456	0.416164		ELF1	0.372649		ROB1	0.439501
			YHB1	0.408626		PIL1	0.417679		ALS7	0.380189		EFG1	0.442187
			orf19.411	0.410103		ECM331	0.422264		ECM331	0.387389		ALS9	0.446966
			ZCF34	0.410473		UGP1	0.424753		CDR2	0.397875		ELF1	0.448904
			CHT2	0.420948		NDT80	0.425221		DFG5	0.404256		orf19.5517	0.453946
			ZCF39	0.424529		SGA1	0.436158		CSH1	0.407761		NRG1	0.458435
			RBR2	0.452007		HGT7	0.454449		ARG81	0.41484		DFG5	0.461253
			MBF1	0.458659		TRR1	0.455142		ZCF31	0.415771		CHT2	0.490091
			HOG1	0.461924		MET28	0.462356		ROB1	0.418395		ECM331	0.493125
			CHT3	0.47891		orf19.409	0.466288		RBR2	0.422388		STP2	2.15037
			ALS5	0.482728		DFG5	0.471985		NRG1	0.422559		YHB1	2.17245
			PGA13	0.484281		CDC10	0.473568		SAP9	0.426313		HAP43	2.28374
			CRH11	0.485269		RBR2	0.476119		orf19.5517	0.439534		SEF1	2.2874
			CMK2	0.493861		YHB1	0.487887		CIT1	0.45458		orf19.1534	2.3048
			SSB1	0.496583		STF2	2.03889		TYE7	0.46075		FTR1	2.53481
			HSP70	0.497299		GAL1	2.36058		ZRT2	0.461966		orf19.411	2.64277
			SIN3	0.498894		SOD6	2.46215		ZCF3	0.467996		PLB5	3.0936
			ENA2	2.01353		CPH2	2.47906		SUT1	0.480571		PHR1	3.15323
			BCR1	2.02101		MAC1	2.67989		FTR1	2.05476		CPH2	3.24799
			SEF1	2.04132		PGA13	2.78334		SEF1	2.08508		IFD6	3.38016
			FTR1	2.21172		FTR1	2.92343		orf19.1862	2.09059		STF2	3.50461
			PGA17	2.40453		AHR1	3.04674		HAP43	2.16423		ZAP1	3.52938
			CPH1	2.41889		PLB5	3.1649		SGA1	2.19479		AHR1	3.59975
			CPH2	2.44194		orf19.6578	3.17892		PLB5	2.19757		GAL1	3.60884
			ADH5	2.52124		FAV2	3.24784		ZAP1	2.32562		HAP3	3.7539
			PLB5	2.59884		MDM34	3.3218		orf19.411	2.61532		ADH5	3.81684
			orf19.670.2	2.66496		orf19.5848	3.48075		PHR1	2.6219		PGA17	3.82606
			RFG1	2.72515		TEC1	3.62364		CPH2	2.74407		PCK1	4.03476
			RBT5	3.07731		IFD6	3.90298		AHR1	2.76528		ENA2	4.32243
			MAC1	3.52597		ENA2	4.13648		PGA17	2.84793		PGA13	4.35128
			SIT1	4.10994		ZAP1	4.23664		RBR1	2.89259		GAP2	4.35832
			AHR1	4.35154		ADH5	4.29942		orf19.6660	3.38128		RBT5	4.39831
			ALS4	4.6132		PHR1	5.34986		GAL1	3.47599		orf19.6578	4.66028
			IFD6	4.82043		HAP3	5.36322		GAP2	3.60928		orf19.449	6.27608
			TEC1	4.92179		RBT5	5.95636		IFD6	3.86682		GCA2	6.84568
			PGA7	4.93577		GCA2	6.42888		GPD2	4.00107		orf19.5626	7.79105
			UCF1	5.86518		SIT1	6.71861		PCK1	4.06556		UCF1	7.81478
			FRP2	6.1589		BRG1	8.05681		HAP3	4.10566		PGA7	8.12737
			FAV2	6.23308		PGA7	8.6938		PGA13	4.19773		KIP4	8.56715
			PHR1	6.38855		FDH1	9.01834		STF2	4.25265		orf19.5848	9.34718
			SOD4	6.93656		KIP4	9.37834		RBT5	4.25742		FAV2	10.8429
			FRP1	7		UCF1	11.0248		orf19.6578	4.49087		MDM34	11.8905
			ZAP1	7.57897		FRP1	12.0376		RHR2	4.62364		SOD4	12.1282
			SAP4	7.68906		PHO89	12.0507		ADH5	4.88852		RBR1	12.7633
			KIP4	8.40062		FRP2	12.1001		orf19.449	4.9077		SOD6	12.7892
			BRG1	11.2099		SOD4	17.126		ENA2	5.27305		FRP2	13.4755
			SOD5	13.21		RFX2	19.2456		orf19.5848	7.06031		SOD5	14.3869
			CSA1	13.5997		ALS1	22.5125		KIP4	7.11654		PHO89	14.4503
			PHO89	16.1497		SOD5	24.4061		orf19.5626	7.1471		RFX2	15.1239
			RFX2	23.6135		orf19.670.2	24.7686		UCF1	7.77897		TEC1	15.6751
			ALS1	33.1333		CSA1	41.726		PGA7	7.94566		BRG1	15.9366
			HYR1	51.2061		SAP4	44.5833		SOD4	8.47583		SIT1	16.7864
			ZRT1	57.9261		HYR1	44.8724		SIT1	10.1127		FDH1	22.72
			PRA1	62.1765		PRA1	119.926		GCA2	10.2516		FRP1	27.232
			SAP5	110.075		ZRT1	129.886		FRP2	10.3033		ALS1	31.8785
			IHD1	133.655		SAP5	137.56		TEC1	10.3298		PGA37	36.7456
			PGA34	147.637		ALS3	147.395		SOD6	10.9536		CSA1	53.674
			ALS3	212.823		IHD1	159.56		PHO89	11.82		orf19.670.2	59.6401
			UME6	538.997		PGA34	159.835		MDM34	12.7959		ALS3	63.2687
			SAP6	584.003		UME6	425.428		RFX2	13.115		AOX2	69.5638
			HWP1	5600.85		SAP6	587.334		SOD5	14.963		PRA1	71.1121
			ECE1	8860.06		HWP1	4608.93		BRG1	15.1436		HYR1	73.7546
						ECE1	9741.27		PGA37	16.2357		ZRT1	79.8202
									FRP1	16.6505		IHD1	81.9178
									FDH1	18.903		PGA34	121.856
									AOX2	20.2883		SAP5	148.934
									FAV2	21.7145		SAP4	196.888
									ALS1	26.8014		UME6	402.99
									CSA1	40.2754		SAP6	611.091
									PRA1	44.1713		HWP1	3395.63
									HYR1	45.6839		ECE1	9157.01
									ZRT1	48.9325
									orf19.670.2	53.2768
									SAP4	56.7886
									ALS3	67.8878
									SAP5	73.0543
									IHD1	83.0858
									PGA34	122.243
									SAP6	277.944
									UME6	312.984
									HWP1	3646.8
									ECE1	8645.31
