# Supplementary material for: Temporal dynamics of Candida albicans morphogenesis and gene expression reveals distinctions between in vitro and in vivo filamentation
Source: mSphere. 2024 Mar 19;9(4):e00110-24. doi: 10.1128/msphere.00110-24 (PMC11036811; doi:10.1128/msphere.00110-24)
Supplement: Table S2 — In vitro gene expression. [file msphere.00110-24-s0004.xlsx]

## Sheet: Notes
					Sheet 2	Raw and normalized RNA counts; Each column is an independent biological replicate.Fold-change relative to yeast; p-value calculated with two-tailed t test compared to yeast expression; FDR generated using the Benjamini-Yeuketiel Proceduce
					RED denoted	Upregulated genes relative to yeast: 2-fold change with FDR < 0.1, Benjamini-Yeuktiel
					GREEN denoted	Down-regulated genes relative to yeast: 2-fold change with FDR < 0.1, Benjamini-Yeuktiel
					Sheet 3
					Summary of Significant Genes	in vitro Yeast vs in vitro - RPMI + 10% FBS induced

## Sheet: In vitro expression
Gene ID	Annotation	ORF19	Gene Name	Counts after Background subtractions																		Probe Name	Normalize counts																			Average counts
				Y1	Y2	WT-1HR-1	WT-1HR-2	WT-1HR-3	WT-2HR-1	WT-2HR-2	WT-2HR-3	WT_4HR-1	WT_4HR-2	WT_4HR-3	WT_8HR-1	WT_8HR-2	WT_8HR-3	WT_12HR-1	WT_12HR-2	WT_12HR-3			Y1	Y2	WT-H_1HR-1	WT-H_1HR-2	WT-H_1HR-3	WT-H_2HR-1	WT-H_2HR-2	WT-H_2HR-3	WT-H_4HR_1	WT-H_4HR_2	WT-H_4HR_3	WT_8HR-1	WT_8HR-2	WT_8HR-3	WT_12HR-1	WT_12HR-2	WT_12HR-3			Y	WT_1HR	WT_2HR	WT_4HR	WT_8HR	WT_12HR
CR_07440W_A	Transcription factor, similar to S. cerevisiae Ace2 and Swi5, regulates morphogenesis, cell separation, adherence, virulence in a mice, mutant is hyperfilamentous, rat catheter and Spider biofilm induced	orf19.6124	ACE2	290.036	463.278	333.729	280.884	292.232	275.196	326.024	299.305	261.562	241.277	209.498	98.2593	69.213	46.8585	26.2572	29.5277	23.506		ACE2	290.036	463.285	333.729	284.224	318.371	326.423	326.024	301.781	289.071	248.485	209.498	98.2593	74.3497	54.5259	27.4866	29.5277	25.9568			376.66	312.108	318.076	249.018	75.7117	27.657		ACE2
C2_10350C_A	Acetyl-CoA synthetase, induced by human neutrophils, fluconazole-repressed, regulated by Nrg1/Mig1, colony morphology-related gene regulation by Ssn6, only in stationary phase cultures, rat catheter biofilm repressed, Spider biofilm induced	orf19.1743	ACS1	2709.04	2912.19	4648.73	3654.88	4349.23	5439.2	10680	8245.3	19954.6	21972.3	19044.5	84893.3	80813.2	76407.9	39454.3	48907.5	40213.5		ACS1	2709.04	2912.24	4648.73	3698.34	4738.25	6451.68	10680	8313.53	22053.2	22628.6	19044.5	84893.3	86810.8	88910.5	41301.6	48907.5	44406.4			2810.64	4361.78	8481.74	21242.1	86871.5	44871.9		ACS1
C1_04290C_A	Acetyl-CoA synthetase, antigenic during human and murine infection, induced by Efg1, macrophage-induced protein, soluble protein in hyphae, gene contains intron, flow model and Spider biofilm repressed	orf19.1064	ACS2	15918	18943	11134.7	11064.9	10393.2	18903.2	21317	21298.3	2689.56	2871.28	2835.5	4467.26	4705.21	4417.86	2210.26	2443.53	2186.51		ACS2	15918	18943.3	11134.7	11196.5	11322.9	22421.9	21317	21474.5	2972.42	2957.05	2835.5	4467.26	5054.41	5140.75	2313.75	2443.53	2414.49			17430.7	11218	21737.8	2921.66	4887.48	2390.59		ACS2
CR_02070C_A	Putative alcohol dehydrogenase, regulated by white-opaque switch, fluconazole-induced, antigenic in murine infection, regulated by Nrg1, Tup1, Hap43, macrophage repressed, flow model biofilm induced, Spider biofilm induced	orf19.2608	ADH5	5651.04	6022.52	4171.73	4131.88	3817.23	2132.2	4639.02	5233.3	15924.6	17451.3	21201.5	2257.26	2329.21	2120.86	1511.26	1200.53	1107.51		ADH5	5651.04	6022.61	4171.73	4181.02	4158.67	2529.1	4639.02	5276.61	17599.3	17972.6	21201.5	2257.26	2502.08	2467.9	1582.02	1200.53	1222.98			5836.82	4170.47	4148.24	18924.5	2409.08	1335.18		ADH5
C3_06000W_A	Zn(II)2Cys6 transcription factor, involved in regulation of adhesion genes, involved in white-opaque switch, acts as repressor of START, forms complex with Mcm1, mutant is sensitive to 5-fluorocytosine and lithium chloride	orf19.7381	AHR1	473.036	471.726	2528.73	2575.88	2173.23	1786.2	2063.02	1822.3	711.562	709.277	538.498	1017.26	811.213	877.858	746.257	696.528	732.506		AHR1	473.036	471.734	2528.73	2606.51	2367.62	2118.69	2063.02	1837.38	786.397	730.465	538.498	1017.26	871.418	1021.5	781.2	696.528	808.882			472.385	2500.95	2006.37	685.12	970.06	762.203		AHR1
C6_03700W_A	Cell-surface adhesin, adhesion, virulence, immunoprotective roles, band at hyphal base, Rfg1, Ssk1, Spider biofilm induced, flow model biofilm repressed, CAI-4 strain background effects, promoter bound Bcr1, Tec1, Efg1, Ndt80, and Brg1	orf19.5741	ALS1	165.036	211.024	38273.7	34512.9	35605.2	9023.2	11599	8274.3	11885.6	12346.3	15774.5	1840.26	1459.21	1529.86	2283.26	1814.53	1926.51		ALS1	165.036	211.027	38273.7	34923.3	38790	10702.8	11599	8342.77	13135.6	12715.1	15774.5	1840.26	1567.51	1780.19	2390.17	1814.53	2127.38			188.032	37329	10214.9	13875.1	1729.32	2110.69		ALS1
C6_04380W_A	ALS family protein, role in adhesion, biofilm formation, germ tube induction, expressed at infection of human buccal epithelial cells, putative GPI-anchor, induced by ketoconazole, low iron and at cell wall regeneration, regulated by Sfu1p	orf19.1097	ALS2	161.036	246.026	423.729	455.884	403.232	206.196	194.024	186.305	78.5622	93.277	125.498	72.2593	65.213	68.8585	72.2572	55.5277	41.506		ALS2	161.036	246.03	423.729	461.305	439.299	244.579	194.024	187.846	86.8246	96.0634	125.498	72.2593	70.0529	80.1258	75.6405	55.5277	45.8336			203.533	441.444	208.816	102.795	74.146	59.0006		ALS2
CR_07070C_A	Cell wall adhesin, epithelial adhesion, endothelial invasion, alleles vary in adhesiveness, immunoprotective in mice, binds SspB adhesin of S. gordonii in mixed biofilm, induced in/required for Spider biofilm, flow model biofilm repressed	orf19.1816	ALS3	312.036	297.925	194228	198900	176453	202924	222361	218390	25020.6	25896.3	20372.5	1318.26	855.213	610.858	293.257	280.528	233.506		ALS3	312.036	297.929	194228	201265	192236	240698	222361	220197	27652	26669.9	20372.5	1318.26	918.683	710.813	306.989	280.528	257.853			304.983	195910	227752	24898.1	982.585	281.79		ALS3
C6_04130C_A	GPI-anchored adhesin, role in adhesion, germ tube induction, growth, temperature regulated, expressed during infection of human buccal epithelial cells, repressed by vaginal contact, biofilm induced, repressed during chlamydospore formation	orf19.4555	ALS4	1214.04	1522.99	14444.7	14477.9	13603.2	945.196	1190.02	1108.3	365.562	369.277	260.498	1390.26	1310.21	1120.86	2318.26	1197.53	1364.51		ALS4	1214.04	1523.01	14444.7	14650	14820	1121.14	1190.02	1117.48	404.008	380.308	260.498	1390.26	1407.45	1304.26	2426.81	1197.53	1506.78			1368.52	14638.3	1142.88	348.271	1367.33	1710.37		ALS4
C6_03690W_A	ALS family adhesin, highly variable, expression in S. cerevisiae causes adhesion to human epithelium, endothelium or ECM, endothelial invasiveness by endocytosis and, at high abundance, ECM-induced aggregation, can form amyloid fibrils	orf19.5736	ALS5	391.036	355.859	591.729	633.884	535.232	524.196	527.024	484.305	137.562	175.277	121.498	72.2593	97.213	68.8585	66.2572	69.5277	50.506		ALS5	391.036	355.864	591.729	641.421	583.106	621.773	527.024	488.312	152.03	180.513	121.498	72.2593	104.428	80.1258	69.3596	69.5277	55.772			373.45	605.419	545.703	151.347	85.6043	64.8864		ALS5
C3_06190C_A	ALS family protein, expression in S. cerevisiae confers adhesion to gelatin, macrophage-induced gene, N-terminal adhesion domain, ALS family includes cell-surface glycoproteins, some with adhesin function	orf19.7414	ALS6	30.0358	50.4987	126.729	135.884	150.232	1	1	1	5.56224	18.277	1	1	1	1	3.25719	1	1.50595		ALS6	30.0358	50.4995	126.729	137.499	163.67	1.18615	1	1.00827	6.14722	18.823	1	1	1.07422	1.16363	3.4097	1	1.66297			40.2676	142.633	1.06481	8.65674	1.07928	2.02423		ALS6
C3_06320W_A	ALS family protein, hypermutable contingency gene, growth-regulated, downregulated in biofilm, two variable repeat regions, expression in S. cerevisiae does not confer adhesiveness, ALS family includes adhesins, cell-surface glycoproteins	orf19.7400	ALS7	568.036	606.906	698.729	730.884	650.232	826.196	885.024	726.305	501.562	486.277	528.498	412.259	401.213	380.858	250.257	242.528	232.506		ALS7	568.036	606.915	698.729	739.575	708.393	979.989	885.024	732.315	554.312	500.803	528.498	412.259	430.989	443.178	261.975	242.528	256.749			587.475	715.565	865.776	527.871	428.809	253.75		ALS7
C6_03710W_A	ALS family cell-surface glycoprotein, expressed during infection of human epithelial cells, confers laminin adhesion to S. cerevisiae, highly variable, putative GPI-anchor, Hap43-repressed	orf19.5742	ALS9	200.036	168.78	178.729	163.884	139.232	195.196	172.024	147.305	45.5622	50.277	1	57.2593	84.213	60.8585	26.2572	46.5277	43.506		ALS9	200.036	168.783	178.729	165.832	151.686	231.531	172.024	148.524	50.354	51.7789	1	57.2593	90.463	70.8168	27.4866	46.5277	48.0422			184.409	165.416	184.026	34.3776	72.8464	40.6855		ALS9
C1_09150W_A	Alternative oxidase, cyanide-resistant respiration, induced by antimycin A, oxidants, growth, Hap43, chlamydospore formation repressed, rat catheter, Spider biofilm induced, regulated in Spider biofilms by Bcr1, Tec1, Ndt80, Brg1	orf19.4773	AOX2	50.0358	18.8397	2163.73	1632.88	2128.23	779.196	799.024	537.305	1981.56	2145.28	2303.5	461.259	392.213	498.858	196.257	324.528	359.506		AOX2	50.0358	18.84	2163.73	1652.3	2318.59	924.24	799.024	541.751	2189.96	2209.36	2303.5	461.259	421.321	580.487	205.447	324.528	396.99			34.4379	2044.87	755.005	2234.27	487.689	308.988		AOX2
CR_00620C_A	Argininosuccinate synthase, arginine synthesis, Gcn4, Rim101 regulated, induced by amino acid starvation (3-AT), benomyl treatment, stationary phase enriched protein, repressed in alkalinizing medium, rat catheter, Spider biofilm induced	orf19.7469	ARG1	1771.04	713.118	262.729	258.884	241.232	459.196	987.024	530.305	438.562	464.277	484.498	2345.26	2153.21	2101.86	912.257	1373.53	1093.51		ARG1	1771.04	713.129	262.729	261.962	262.809	544.674	987.024	534.693	484.686	478.146	484.498	2345.26	2313.02	2445.79	954.972	1373.53	1207.52			1242.08	262.5	688.797	482.443	2368.02	1178.67		ARG1
C1_09090C_A	Zn(II)2Cys6 transcription factor, required for utilization of ornithine as a nitrogen source and for wild-type resistance to caffeine, required for yeast cell adherence to silicone substrate	orf19.4766	ARG81	288.036	276.2	451.729	473.884	413.232	359.196	372.024	365.305	192.562	215.277	172.498	795.259	530.213	673.858	468.257	510.528	475.506		ARG81	288.036	276.204	451.729	479.519	450.194	426.059	372.024	368.327	212.814	221.708	172.498	795.259	569.563	784.122	490.183	510.528	525.085			282.12	460.48	388.803	202.34	716.315	508.599		ARG81
CR_06440C_A	Transcription factor, regulates a/alpha biofilm formation, matrix, cell-surface-associated genes, confers adherence, impermeability, impenetrability, fluconazole resistance, Tup1/Tec1/Mnl1-regulated, mRNA binds She3, Spider biofilm induced	orf19.723	BCR1	473.036	509.142	2659.73	2835.88	2490.23	1904.2	2259.02	2142.3	702.562	731.277	720.498	1308.26	1072.21	1447.86	1330.26	1289.53	1326.51		BCR1	473.036	509.15	2659.73	2869.61	2712.97	2258.65	2259.02	2160.03	776.451	753.122	720.498	1308.26	1151.79	1684.77	1392.54	1289.53	1464.82			491.093	2747.44	2225.9	750.023	1381.61	1382.3		BCR1
C1_05140W_A	Transcription factor, recruits Hda1 to hypha-specific promoters, Tn mutation affects filamentation, Hap43-repressed, Spider and flow model biofilm induced, required for Spider biofilm formation, Bcr1-repressed in RPMI a/a biofilms	orf19.4056	BRG1	219.036	185.678	8409.73	8471.88	7827.23	4289.2	5434.02	4572.3	2178.56	2446.28	3135.5	1032.26	863.213	839.858	642.257	600.528	650.506		BRG1	219.036	185.681	8409.73	8572.63	8527.35	5087.61	5434.02	4610.14	2407.68	2519.35	3135.5	1032.26	927.277	977.285	672.33	600.528	718.332			202.358	8503.23	5043.92	2687.51	978.94	663.73		BRG1
C3_02220W_A	AP-1 bZIP transcription factor, apoptotic, oxidative stress response/resistance, multidrug resistance, nuclear in oxidative stress, complements S. cerevisiae yap1 mutant, oralpharyngeal candidasis-, human neutrophil, Spider biofilm induced	orf19.1623	CAP1	1120.04	987.097	1686.73	1559.88	1650.23	1319.2	1462.02	1457.3	717.562	807.277	657.498	2939.26	2289.21	2426.86	2064.26	2481.53	2112.51		CAP1	1120.04	987.112	1686.73	1578.43	1797.84	1564.76	1462.02	1469.36	793.028	831.392	657.498	2939.26	2459.11	2823.97	2160.91	2481.53	2332.77			1053.57	1687.67	1498.72	760.639	2740.78	2325.07		CAP1
C1_06810W_A	Catalase, resistance to oxidative stress, neutrophils, peroxide, role in virulence, regulated by iron, ciclopirox, fluconazole, carbon source, pH, Rim101, Ssn6, Hog1, Hap43, Sfu1, Sef1, farnesol, core stress response, Spider biofilm induced	orf19.6229	CAT1	3805.04	3402.22	1178.73	978.884	1085.23	1610.2	1823.02	1542.3	1815.56	1965.28	1782.5	15508.3	13715.2	11168.9	5162.26	5329.53	4262.51		CAT1	3805.04	3402.27	1178.73	990.524	1182.3	1909.93	1823.02	1555.07	2006.5	2023.98	1782.5	15508.3	14733.1	12996.4	5403.97	5329.53	4706.94			3603.65	1117.18	1762.67	1937.66	14412.6	5146.81		CAT1
CR_04570C_A	Septin, required for wild-type cell, hyphal, or chlamydospore morphology, role in virulence and kidney tissue invasion in mouse infection, forms ring at sites of cell division and filaments in mature chlamydospore, Spider biofilm repressed	orf19.548	CDC10	4156.04	3672.57	4888.73	5018.88	4585.23	4623.2	5159.02	5076.3	163.562	202.277	143.498	387.259	542.213	451.858	290.257	308.528	342.506		CDC10	4156.04	3672.63	4888.73	5078.56	4995.36	5483.78	5159.02	5118.31	180.764	208.319	143.498	387.259	582.454	525.796	303.848	308.528	378.218			3914.33	4987.55	5253.71	177.527	498.503	330.198		CDC10
C3_05220W_A	Multidrug transporter of ABC superfamily, transports phospholipids in an in-to-out direction, induced by beta-estradiol, progesterone, corticosteroid, or cholesterol, Spider biofilm induced	orf19.6000	CDR1	7239.04	7099.12	12460.7	12058.9	11926.2	8458.2	10437	9600.3	3178.56	3347.28	3967.5	8466.26	6515.21	7863.86	6221.26	7361.53	7071.51		CDR1	7239.04	7099.24	12460.7	12202.3	12993	10032.7	10437	9679.74	3512.85	3447.27	3967.5	8466.26	6998.74	9150.62	6512.56	7361.53	7808.83			7169.14	12552	10049.8	3642.54	8205.21	7227.64		CDR1
C3_04890W_A	Multidrug transporter, ATP-binding cassette (ABC) superfamily, transports phospholipids, in-to-out direction, overexpressed in azole-resistant isolates, repressed in young biofilms	orf19.5958	CDR2	63.0358	55.3266	32.7287	37.8835	42.232	45.1963	11.0237	15.3047	24.5622	24.277	1	1	1	1	19.2572	7.52765	4.50595		CDR2	63.0358	55.3274	32.7287	38.334	46.0094	53.6094	11.0237	15.4314	27.1455	25.0022	1	1	1.07422	1.16363	20.1589	7.52765	4.97577			59.1816	39.0241	26.6881	17.7159	1.07928	10.8874		CDR2
C5_04130C_A	GPI-linked chitinase, required for normal filamentous growth, repressed in core caspofungin response, fluconazole, Cyr1, Efg1, pH-regulated, mRNA binds She3 and is localized to yeast-form buds and hyphal tips, Spider biofilm repressed	orf19.3895	CHT2	2813.04	4190.36	2118.73	2339.88	1858.23	4094.2	4423.02	3902.3	2718.56	2843.28	3098.5	98.2593	79.213	43.8585	59.2572	58.5277	41.506		CHT2	2813.04	4190.42	2118.73	2367.71	2024.44	4856.31	4423.02	3934.59	3004.47	2928.21	3098.5	98.2593	85.0919	51.0351	62.0318	58.5277	45.8336			3501.73	2170.29	4404.64	3010.39	78.1288	55.4644		CHT2
CR_10110W_A	Major chitinase, secreted, functional homolog of S. cerevisiae Cts1p, 4 N-glycosylation motifs, possible O-mannosylation, putative signal peptide, hyphal-repressed, farnesol upregulated in biofilm, regulated by Efg1p, Cyr1p, Ras1p	orf19.7586	CHT3	2091.04	1939.39	638.729	600.884	578.232	1195.2	1258.02	1170.3	772.562	939.277	650.498	328.259	215.213	184.858	62.2572	43.5277	47.506		CHT3	2091.04	1939.42	638.729	608.029	629.953	1417.68	1258.02	1179.99	853.813	967.335	650.498	328.259	231.185	215.107	65.1723	43.5277	52.4592			2015.23	625.57	1285.23	823.882	258.184	53.7197		CHT3
CR_03500W_A	Citrate synthase, induced by phagocytosis, induced in high iron, Hog1-repressed, Efg1-regulated under yeast, not hyphal growth conditions, present in exponential and stationary phase, Spider biofilm repressed, rat catheter biofilm induced	orf19.4393	CIT1	5843.04	5645.95	8577.73	7624.88	8101.23	6983.2	9649.02	7882.3	16859.6	17534.3	19110.5	18899.3	15104.2	15233.9	7494.26	7877.53	7556.51		CIT1	5843.04	5646.04	8577.73	7715.55	8825.86	8283.09	9649.02	7947.53	18632.7	18058.1	19110.5	18899.3	16225.2	17726.6	7845.17	7877.53	8344.4			5744.54	8373.05	8626.55	18600.4	17617	8022.36		CIT1
C1_07370C_A	Transcription factor, for mating, filamentation on solid media, pheromone-stimulated biofilms, in pathway with Ess1, Czf1, required with Efg1 for host cytokine response, regulates galactose metabolism genes, rat cathether biofilm repressed	orf19.4433	CPH1	329.036	285.855	1229.73	1383.88	1283.23	1202.2	1354.02	1316.3	304.562	319.277	409.498	99.2593	155.213	107.858	94.2572	73.5277	73.506		CPH1	329.036	285.86	1229.73	1400.34	1398.01	1425.98	1354.02	1327.2	336.593	328.815	409.498	99.2593	166.732	125.507	98.6707	73.5277	81.1702			307.448	1342.69	1369.07	358.302	130.5	84.4562		CPH1
C6_00280W_A	Myc-bHLH transcription factor, promotes hyphal growth, directly regulates Tec1 to induce hypha-specific genes, probably homodimeric, phosphorylated, required for colonization of the mouse GI tract, rat catheter and Spider biofilm induced	orf19.1187	CPH2	662.036	616.561	2078.73	2101.88	2012.23	1588.2	1849.02	2141.3	1358.56	1387.28	1337.5	772.259	524.213	553.858	552.257	443.528	471.506		CPH2	662.036	616.571	2078.73	2126.88	2192.22	1883.83	1849.02	2159.02	1501.44	1428.72	1337.5	772.259	563.118	644.487	578.116	443.528	520.668			639.303	2132.61	1963.96	1422.55	659.955	514.104		CPH2
C4_02900C_A	GPI-anchored cell wall transglycosylase, putative ortholog of S. cerevisiae Crh1p, predicted glycosyl hydrolase domain, similar to Csf4p and to antigenic A. fumigatus Aspf9, predicted Kex2p substrate, caspofungin-induced	orf19.2706	CRH11	875.036	662.426	421.729	279.884	377.232	146.196	320.024	387.305	1167.56	1266.28	1084.5	50.2593	41.213	47.8585	45.2572	2.52765	27.506		CRH11	875.036	662.436	421.729	283.212	410.974	173.41	320.024	390.509	1290.35	1304.1	1084.5	50.2593	44.2717	55.6896	47.3763	2.52765	30.3739			768.736	371.971	294.648	1226.32	50.0735	26.7593		CRH11
C7_00090C_A	Surface antigen on elongating hyphae and buds, strain variation in repeat number, ciclopirox, filament induced, alkaline induced by Rim101, Efg1-, Cph1, Hap43-regulated, required for WT RPMI biofilm formation, Bcr1-induced in a/a biofilms	orf19.7114	CSA1	270.036	289.476	2179.73	2407.88	2098.23	11064.2	12532	12584.3	9499.56	9951.28	11636.5	5527.26	5509.21	5170.86	2313.26	2464.53	2088.51		CSA1	270.036	289.481	2179.73	2436.52	2285.91	13123.7	12532	12688.4	10498.6	10248.5	11636.5	5527.26	5918.08	6016.97	2421.57	2464.53	2306.27			279.758	2300.72	12781.4	10794.6	5820.77	2397.46		CSA1
C1_04020C_A	Aldo-keto reductase, role in fibronectin adhesion, cell surface hydrophobicity, regulated by temperature, growth phase, benomyl, macrophage interaction, azole resistance associated, Spider biofilm induced, rat catheter biofilm repressed	orf19.4477	CSH1	10716	7937.96	583.729	471.884	536.232	530.196	681.024	662.305	1233.56	1382.28	1399.5	1163.26	1387.21	1081.86	514.257	388.528	340.506		CSH1	10716	7938.08	583.729	477.495	584.196	628.89	681.024	667.785	1363.3	1423.57	1399.5	1163.26	1490.17	1258.88	538.337	388.528	376.009			9327.06	548.473	659.233	1395.45	1304.1	434.291		CSH1
C1_09190C_A	Putative dihydroxyacetone kinase, repressed by yeast-hypha switch, fluconazole-induced, caspofungin repressed, protein enriched in stationary phase yeast cultures, flow model biofilm induced, rat catheter and Spider biofilm repressed	orf19.4777	DAK2	4973.04	5280.24	903.729	923.884	833.232	1492.2	1752.02	2119.3	1037.56	1215.28	1145.5	693.259	859.213	612.858	439.257	307.528	377.506		DAK2	4973.04	5280.32	903.729	934.87	907.761	1769.96	1752.02	2136.84	1146.68	1251.58	1145.5	693.259	922.98	713.141	459.825	307.528	416.867			5126.68	915.453	1886.28	1181.25	776.46	394.74		DAK2
C2_09220W_A	Immunogenic stress-associated protein, filamentation regulated, induced by benomyl/caspofungin/ketoconazole or in azole-resistant strain, Hog1, farnesol, alkaline repressed, stationary phase enriched, Spider, flow model biofilm induced	orf19.4082	DDR48	40353	33060.8	4018.73	3859.88	3693.23	1393.2	2831.02	3031.3	10279.6	11521.3	8854.5	3149.26	3456.21	2115.86	963.257	465.528	466.506		DDR48	40353	33061.3	4018.73	3905.78	4023.58	1652.53	2831.02	3056.39	11360.7	11865.4	8854.5	3149.26	3712.72	2462.08	1008.36	465.528	515.147			36707.2	3982.7	2513.31	10693.5	3108.02	663.012		DDR48
C2_00520W_A	N-linked mannoprotein of cell wall and membrane, possible signal transducer, role in hyphal growth and HWP1 induction in alkaline pH, GPI modification predicted, dfg5 dcw1 double mutant is inviable, caspofungin-induced, fungal-specific	orf19.2075	DFG5	1631.04	1096.93	776.729	686.884	703.232	588.196	634.024	594.305	521.562	584.277	425.498	531.259	512.213	420.858	426.257	371.528	376.506		DFG5	1631.04	1096.95	776.729	695.051	766.133	697.686	634.024	599.222	576.415	601.731	425.498	531.259	550.227	489.724	446.216	371.528	415.763			1363.99	745.971	643.644	534.548	523.737	411.169		DFG5
C4_03470C_A	Candidalysin, cytolytic peptide toxin essential for mucosal infection, hypha-specific protein, regulated by Rfg1, Nrg1, Tup1, Cph1, Efg1, Hog1, farnesol, phagocytosis, fluconazole-induced, rat catheter and Spider biofilm induced	orf19.3374	ECE1	13.0358	8.83974	192975	197154	179253	196844	233703	245968	58600.6	62013.3	60486.5	18046.3	20495.2	14486.9	7983.26	7986.53	5631.51		ECE1	13.0358	8.83988	192975	199498	195287	233486	233703	248004	64763.6	63865.8	60486.5	18046.3	22016.3	16857.3	8357.06	7986.53	6218.68			10.9378	195920	238397	63038.6	18973.3	7520.76		ECE1
C5_02460C_A	GPI-anchored protein, mainly at plasma membrane, also at cell wall, Hap43, caspofungin-induced, Plc1-regulated, Hog1, Rim101-repressed, colony morphology-related regulated by Ssn6, induced by ketoconazole and hypoxia	orf19.4255	ECM331	5830.04	5106.44	1365.73	1515.88	1364.23	1167.2	1432.02	1486.3	1054.56	1166.28	822.498	117.259	136.213	61.8585	38.2572	28.5277	27.506		ECM331	5830.04	5106.52	1365.73	1533.91	1486.26	1384.46	1432.02	1498.6	1165.47	1201.12	822.498	117.259	146.322	71.9804	40.0485	28.5277	30.3739			5468.28	1461.97	1438.36	1063.03	111.854	32.9834		ECM331
CR_07890W_A	bHLH transcription factor, required for white-phase cell type, RPMI and Spider biofilm formation, hyphal growth, cell-wall gene regulation, roles in adhesion, virulence, Cph1 and Efg1 have role in host cytokine response, binds E-box	orf19.610	EFG1	2304.04	2904.95	1572.73	1474.88	1440.23	1727.2	2147.02	2077.3	1646.56	1753.28	2407.5	1099.26	1364.21	1270.86	1411.26	1116.53	1208.51		EFG1	2304.04	2905	1572.73	1492.42	1569.06	2048.71	2147.02	2094.49	1819.73	1805.65	2407.5	1099.26	1465.46	1478.81	1477.34	1116.53	1334.51			2604.52	1544.74	2096.74	2010.96	1347.84	1309.46		EFG1
CR_09370W_A	Putative mRNA export protein, Walker A and B (ATP/GTP binding) motifs, required for wild-type morphology, growth, expressed in hyphal, pseudohyphal, and yeast form, Hap43-induced, Spider and flow model biofilm induced	orf19.7332	ELF1	726.036	705.876	5271.73	4935.88	4818.23	3538.2	3801.02	3630.3	1057.56	1059.28	1230.5	350.259	450.213	295.858	214.257	207.528	210.506		ELF1	726.036	705.887	5271.73	4994.58	5249.2	4196.82	3801.02	3660.34	1168.79	1090.92	1230.5	350.259	483.626	344.27	224.289	207.528	232.455			715.961	5171.84	3886.06	1163.4	392.718	221.424		ELF1
C1_00390W_A	Putative sodium transporter, induced by ciclopirox olamine, alkaline induced by Rim101, repressed by high-level peroxide stress, induced in oral candidiasis clinical isolates, possibly essential gene, rat catheter and Spider biofilm induced	orf19.6070	ENA2	302.036	239.991	3425.73	3603.88	3288.23	1903.2	2040.02	1594.3	2798.56	2755.28	3196.5	3419.26	3193.21	3186.86	2483.26	2217.53	2281.51		ENA2	302.036	239.995	3425.73	3646.74	3582.35	2257.47	2040.02	1607.5	3092.89	2837.58	3196.5	3419.26	3430.2	3708.33	2599.53	2217.53	2519.39			271.015	3551.61	1968.33	3042.32	3519.26	2445.48		ENA2
C7_02910W_A	Predicted P-type ATPase sodium pump, Gcn4p-regulated, flucytosine, amphotericin B, or ketoconazole-induced, osmotic stress-induced, overlaps orf19.5170.1, which is annotated as a blocked reading frame, Spider biofilm induced	orf19.5170	ENA21	5958.04	6996.53	25141.7	24400.9	22722.2	7232.2	7602.02	6567.3	6191.56	6624.28	6962.5	5602.26	4398.21	4434.86	5198.26	4357.53	4510.51		ENA21	5958.04	6996.64	25141.7	24691	24754.6	8578.44	7602.02	6621.65	6842.73	6822.16	6962.5	5602.26	4724.63	5160.54	5441.66	4357.53	4980.8			6477.34	24862.5	7600.7	6875.8	5162.48	4926.66		ENA21
C5_03750W_A	Adhesin-like protein, induced by mating factor in MTLa/a opaque cells, in cyr1 null, in filaments, regulated by Nrg1, Rfg1, Tup1, Tec1, Efg1, Ntd80, Rob1, Brg1, induced in oralpharyngeal candidasis, Spider biofilm induced	orf19.1120	FAV2	54.0358	58.9474	1065.73	1251.88	1086.23	1092.2	1061.02	856.305	176.562	193.277	182.498	518.259	751.213	540.858	547.257	369.528	378.506		FAV2	54.0358	58.9484	1065.73	1266.77	1183.39	1295.5	1061.02	863.39	195.131	199.051	182.498	518.259	806.965	629.359	572.882	369.528	417.971			56.4921	1171.96	1073.31	192.226	651.528	453.46		FAV2
C3_07830W_A	Fructose-1,6-bisphosphatase, key gluconeogenesis enzyme, regulated by Efg1, Ssn6, induced by phagocytosis, effects switch from glycolysis to gluconeogenesis in macrophage, rat flow model biofilm induced, overlaps orf19.6179	orf19.6178	FBP1	1386.04	1487.98	1371.73	1267.88	1343.23	2438.2	3883.02	2783.3	6480.56	7211.28	9464.5	2935.26	5272.21	3305.86	1455.26	1622.53	1577.51		FBP1	1386.04	1488.01	1371.73	1282.96	1463.38	2892.06	3883.02	2806.34	7162.12	7426.69	9464.5	2935.26	5663.49	3846.8	1523.4	1622.53	1741.99			1437.02	1372.69	3193.8	8017.77	4148.52	1629.3		FBP1
CR_05170C_A	Formate dehydrogenase, oxidizes formate to CO2, Mig1 regulated, induced by macrophages, fluconazole-repressed, repressed by Efg1 in yeast, not hyphal conditions, stationary phase enriched, rat catheter and Spider biofilm induced	orf19.638	FDH1	85.0358	113.26	407.729	314.884	376.232	1130.2	1269.02	1072.3	3535.56	3828.28	3677.5	5661.26	9345.21	5205.86	1754.26	1787.53	1552.51		FDH1	85.0358	113.262	407.729	318.628	409.884	1340.58	1269.02	1081.18	3907.4	3942.64	3677.5	5661.26	10038.8	6057.69	1836.4	1787.53	1714.38			99.149	378.747	1230.26	3842.51	7252.58	1779.44		FDH1
C2_00720C_A	Putative transcription factor with zinc finger DNA-binding motif, lacks an ortholog in S. cerevisiae, transposon mutation affects filamentous growth, caspofungin induced, mutation causes marginal increase in caspofungin sensitivity	orf19.2054	FGR15	407.036	364.307	400.729	444.884	406.232	335.196	295.024	358.305	177.562	225.277	209.498	256.259	281.213	245.858	171.257	180.528	156.506		FGR15	407.036	364.313	400.729	450.174	442.568	397.592	295.024	361.27	196.236	232.007	209.498	256.259	302.083	286.088	179.276	180.528	172.824			385.674	431.157	351.295	212.58	281.477	177.543		FGR15
C3_00670C_A	Forkhead transcription factor, morphogenesis regulator, required for wild-type hyphal transcription, cell separation, and for virulence in cell culture, mutant lacks true hyphae, is constitutively pseudohyphal, upregulated in RHE model	orf19.5389	FKH2	533.036	450.001	326.729	297.884	257.232	347.196	307.024	362.305	149.562	165.277	174.498	68.2593	59.213	70.8585	82.2572	63.5277	57.506		FKH2	533.036	450.008	326.729	301.426	280.24	411.825	307.024	365.303	165.292	170.214	174.498	68.2593	63.6076	82.4531	86.1088	63.5277	63.5019			491.522	302.798	361.384	170.001	71.44	71.0461		FKH2
C4_00110C_A	Ferric reductase, alkaline-induced by Rim101, iron-chelation-induced by CCAAT-binding factor, fluconazole-repressed, ciclopirox-, hypoxia-, Hap43-induced, colony morphology-related regulation by Ssn6, Spider and flow model biofilm induced	orf19.5634	FRP1	107.036	189.299	910.729	1114.88	928.232	2227.2	2388.02	1953.3	3956.56	4152.28	5663.5	2862.26	1892.21	2235.86	686.257	1024.53	691.506		FRP1	107.036	189.302	910.729	1128.14	1011.26	2641.78	2388.02	1969.47	4372.67	4276.31	5663.5	2862.26	2032.65	2601.71	718.39	1024.53	763.607			148.169	1016.71	2333.09	4770.83	2498.87	835.508		FRP1
C7_00100W_A	Putative ferric reductase, alkaline induced by Rim101, fluconazole-downregulated, upregulated in the presence of human neutrophils, possibly adherence-induced, regulated by Sef1, Sfu1, and Hap43	orf19.7112	FRP2	193.036	149.469	3018.73	3093.88	2701.23	6487.2	6684.02	5457.3	7071.56	7331.28	7562.5	10490.3	6703.21	9257.86	3951.26	5009.53	4053.51		FRP2	193.036	149.472	3018.73	3130.67	2942.85	7694.76	6684.02	5502.46	7815.28	7550.28	7562.5	10490.3	7200.7	10772.7	4136.27	5009.53	4476.15			171.254	3030.75	6627.08	7642.68	9487.89	4540.65		FRP2
C2_06680W_A	Putative ammonium transporter, upregulated in the presence of human neutrophils, fluconazole-downregulated, repressed by nitric oxide, Spider biofilm induced, rat catheter biofilm repressed	orf19.1224	FRP3	1715.04	2241.12	5208.73	4504.88	4863.23	2413.2	3647.02	2744.3	6535.56	7452.28	8470.5	66004.3	80163.2	67125.9	38389.3	46223.5	39279.5		FRP3	1715.04	2241.16	5208.73	4558.45	5298.23	2862.4	3647.02	2767.01	7222.91	7674.89	8470.5	66004.3	86112.6	78109.7	40186.8	46223.5	43375			1978.1	5021.8	3092.15	7789.43	76742.2	43261.8		FRP3
C1_14130W_A	High-affinity iron permease, required for mouse virulence, low-iron growth, iron, amphotericin B, caspofungin, ciclopirox, Hog1p, Sef1p, Sfu1p, and Hap43p regulated, complements S. cerevisiae ftr1 iron transport, Hap43p-repressed	orf19.7219	FTR1	3016.04	4469.17	3573.73	3579.88	3293.23	5719.2	7216.02	7827.3	5267.56	5503.28	7165.5	598.259	1286.21	832.858	215.257	274.528	229.506		FTR1	3016.04	4469.24	3573.73	3622.45	3587.8	6783.8	7216.02	7892.07	5821.55	5667.67	7165.5	598.259	1381.67	969.139	225.336	274.528	253.436			3742.64	3594.66	7297.3	6218.24	983.023	251.1		FTR1
C1_02130C_A	Galactokinase, galactose, Mig1, Tup1, Hap43 regulated, fluconazole, ketoconazole-induced, stationary phase enriched protein, GlcNAc-induced protein, farnesol, hypoxia-repressed in biofilm, rat catheter and Spider biofilm induced	orf19.3670	GAL1	742.036	855.539	3788.73	3155.88	3707.23	1721.2	2879.02	2305.3	1927.56	2074.28	1791.5	668.259	899.213	979.858	489.257	753.528	649.506		GAL1	742.036	855.552	3788.73	3193.41	4038.83	2041.59	2879.02	2324.38	2130.28	2136.24	1791.5	668.259	965.949	1140.19	512.166	753.528	717.228			798.794	3673.66	2415	2019.34	924.8	660.974		GAL1
C2_10590W_A	Zn(II)2Cys6 transcription factor, involved in control of glycolysis, ortholog of S. cerevisiae Gal4, but not involved in regulation of galactose utilization genes, caspofungin repressed, Spider biofilm repressed	orf19.5338	GAL4	2919.04	2947.19	3788.73	3371.88	3597.23	3235.2	4067.02	4199.3	1035.56	1124.28	1141.5	307.259	258.213	304.858	306.257	243.528	257.506		GAL4	2919.04	2947.24	3788.73	3411.98	3918.99	3837.41	4067.02	4234.05	1144.47	1157.86	1141.5	307.259	277.377	354.743	320.597	243.528	284.355			2933.14	3706.57	4046.16	1147.94	313.126	282.827		GAL4
C3_05580C_A	General broad specificity amino acid permease, ketoconazole, flucytosine repressed, Ssy1-dependent histidine induction, regulated by Nrg1, Tup1, colony morphology-related gene regulation by Ssn6, Spider and flow model biofilm induced	orf19.6993	GAP2	135.036	326.892	521.729	491.884	493.232	192.196	258.024	162.305	1760.56	2072.28	1936.5	4858.26	2333.21	2188.86	3486.26	3281.53	3098.51		GAP2	135.036	326.897	521.729	497.733	537.35	227.973	258.024	163.648	1945.72	2134.18	1936.5	4858.26	2506.37	2547.02	3649.5	3281.53	3421.58			230.966	518.937	216.548	2005.47	3303.89	3450.87		GAP2
C1_10550C_A	Predicted extracellular glucoamylase, induced by ketoconazole, possibly essential, disruptants not obtained by UAU1 method, promotes biofilm matrix formation, Spider biofilm induced, Bcr1-induced in RPMI a/a biofilms	orf19.999	GCA2	93.0358	127.744	68.7287	91.8835	82.232	118.196	101.024	61.3047	443.562	461.277	299.498	448.259	646.213	548.858	275.257	262.528	244.506		GCA2	93.0358	127.746	68.7287	92.9761	89.5873	140.198	101.024	61.812	490.212	475.056	299.498	448.259	694.172	638.668	288.146	262.528	270			110.391	83.764	101.011	421.589	593.7	273.558		GCA2
C2_09940W_A	bZIP transcription factor, amino acid control response, required for Efg1-dependent pseudohyphal induction by amino acid starvation, not by serum, human whole blood and PMN induced, required for biofilm formation, Spider biofilm induced	orf19.1358	GCN4	10121	12281.8	4524.73	4800.88	4068.23	4956.2	5735.02	6109.3	1726.56	1743.28	1281.5	6920.26	7421.21	6549.86	5092.26	7109.53	5542.51		GCN4	10121	12282	4524.73	4857.97	4432.12	5878.77	5735.02	6159.86	1908.14	1795.35	1281.5	6920.26	7971.98	7621.61	5330.7	7109.53	6120.4			11201.5	4604.94	5924.55	1661.66	7504.62	6186.88		GCN4
C5_01910W_A	Translational activator for mRNAs with internal ribosome entry sites, induced in high iron, repressed by yeast-hypha switch, null exhibits sensitivity to sorbitol, 5-fluorocytosine, and cold temperatures, Spider biofilm repressed	orf19.3182	GIS2	13334	12468.9	8516.73	8593.88	8074.23	6117.2	7240.02	7195.3	2792.56	2882.28	3020.5	2389.26	2593.21	2339.86	1769.26	1908.53	1698.51		GIS2	13334	12469.1	8516.73	8696.08	8796.44	7255.89	7240.02	7254.84	3086.26	2968.38	3020.5	2389.26	2785.67	2722.73	1852.1	1908.53	1875.6			12901.6	8669.75	7250.25	3025.04	2632.55	1878.74		GIS2
C6_00330C_A	Similar to asparagine and glutamine permease, fluconazole, caspofungin induced, regulated by Nrg1, Mig1, Tup1, Gcn2, Gcn4, and alkaline regulated by Rim101, repressed during chlamydospore formation, rat catheter, flow model biofilm induced	orf19.1193	GNP1	4165.04	4821.6	7692.73	6909.88	6866.23	3951.2	5031.02	5144.3	6656.56	7244.28	9139.5	657.259	473.213	389.858	780.257	511.528	449.506		GNP1	4165.04	4821.67	7692.73	6992.05	7480.39	4686.69	5031.02	5186.87	7356.63	7460.68	9139.5	657.259	508.333	453.651	816.792	511.528	496.374			4493.35	7388.39	4968.2	7985.6	539.748	608.231		GNP1
C6_02010C_A	Surface protein similar to glycerol 3-P dehydrogenase, binds host Factor H, FHL-1, plasminogen, regulated by Ssn6, Nrg1, Efg1, induced by cell wall regeneration, macrophage/pseudohyphal growth, core stress response, Spider biofilm induced	orf19.691	GPD2	1880.04	1946.63	16204.7	15122.9	15089.2	8018.2	8452.02	6851.3	7142.56	7414.28	9552.5	1513.26	1661.21	1281.86	1226.26	1029.53	952.506		GPD2	1880.04	1946.66	16204.7	15302.7	16438.9	9510.75	8452.02	6908	7893.75	7635.76	9552.5	1513.26	1784.5	1491.61	1283.67	1029.53	1051.82			1913.35	15982.1	8290.26	8360.67	1596.46	1121.67		GPD2
C1_06130C_A	bZIP transcription factor, role in unfolded protein response and control of morphology, transcript undergoes atypical splicing at C terminus under ER stress, induced during mating and by caspofungin, mRNA binds She3, Spider biofilm induced	orf19.2432	HAC1	1733.04	1304.53	6419.73	6840.88	6126.23	4266.2	4543.02	3854.3	1576.56	1683.28	1706.5	1116.26	969.213	972.858	929.257	906.528	842.506		HAC1	1733.04	1304.55	6419.73	6922.23	6674.2	5060.33	4543.02	3886.2	1742.37	1733.56	1706.5	1116.26	1041.14	1132.05	972.768	906.528	930.351			1518.79	6672.05	4496.52	1727.48	1096.48	936.549		HAC1
C1_07680W_A	CCAAT-binding transcription factor, regulates low-iron induction of FRP1, in these conditions CBF comprises Hap43 and probably Hap2 and Hap3, possibly essential, disruptants not obtained by UAU1 method, Cap1-dependent induction in low iron	orf19.1228	HAP2	296.036	300.339	535.729	507.884	433.232	445.196	447.024	481.305	1074.56	1095.28	1277.5	1211.26	839.213	1225.86	1092.26	1386.53	1417.51		HAP2	296.036	300.343	535.729	513.923	471.983	528.068	447.024	485.287	1187.57	1128	1277.5	1211.26	901.496	1426.45	1143.4	1386.53	1565.3			298.19	507.211	486.793	1197.69	1179.73	1365.08		HAP2
C4_01390W_A	Predicted CCAAT-binding transcription factor that regulates respiration, Cap2-dependent induction in low iron, opaque specific, alkaline, ciclopirox olamine induced, regulated by Sef1, Sfu1, Hap43, Bcr1-regulated in RPMI a/a biofilms	orf19.4647	HAP3	37.0358	17.8397	1	1	1	1	1	1	185.562	138.277	231.498	1	1	1	1	1	1		HAP3	37.0358	17.84	1	1.01189	1.08945	1.18615	1	1.00827	205.078	142.408	231.498	1	1.07422	1.16363	1.04682	1	1.10427			27.4379	1.03378	1.06481	192.994	1.07928	1.05036		HAP3
C1_11210C_A	CCAAT-binding factor-dependent transcription factor, repressor, also called CAP2, required for low iron response, similar to bZIP transcription factor AP-1, repressed by Sfu1, ciclopirox olamine induced, rat catheter, Spider biofilm induced	orf19.681	HAP43	545.036	536.902	961.729	1074.88	966.232	1022.2	1196.02	1148.3	1193.56	1317.28	1444.5	2415.26	1913.21	1960.86	1258.26	1469.53	1357.51		HAP43	545.036	536.911	961.729	1087.67	1052.66	1212.47	1196.02	1157.81	1319.09	1356.63	1444.5	2415.26	2055.2	2281.71	1317.17	1469.53	1499.05			540.973	1034.02	1188.77	1373.4	2250.73	1428.58		HAP43
CR_02000C_A	Putative 5-aminolevulinate synthase, caspofungin repressed, induced by high iron, nitric oxide, regulated by Ssn6, Hap43-repressed, Spider biofilm induced	orf19.2601	HEM1	785.036	812.088	1493.73	1520.88	1350.23	1074.2	1213.02	1203.3	391.562	385.277	377.498	336.259	368.213	352.858	268.257	260.528	260.506		HEM1	785.036	812.101	1493.73	1538.97	1471	1274.15	1213.02	1213.26	432.743	396.786	377.498	336.259	395.54	410.597	280.818	260.528	287.668			798.568	1501.23	1233.48	402.342	380.799	276.338		HEM1
C2_01000W_A	Putative MFS glucose transporter, glucose, fluconazole, Snf3 induced, expressed at high glucose, 20 member C. albicans glucose transporter family, 12 TM regions predicted, flow model biofilm induced, Spider biofilm repressed	orf19.2023	HGT7	56031	67468.7	66093.7	61938.9	60255.2	48052.2	72301	79951.3	4365.56	4558.28	3357.5	1148.26	923.213	967.858	1517.26	1040.53	892.506		HGT7	56031	67469.7	66093.7	62675.4	65644.8	56996.9	72301	80612.9	4824.69	4694.44	3357.5	1148.26	991.73	1126.23	1588.3	1040.53	985.565			61750.4	64804.7	69970.3	4292.21	1088.74	1204.8		HGT7
C2_03330C_A	MAP kinase of osmotic-, heavy metal-, and core stress response, role in regulation of response to stress, phosphorylated in response to H2O2 or NaCl, acts as repressor of START, mutant induces protective mouse immune response	orf19.895	HOG1	2779.04	2264.06	2778.73	2700.88	2566.23	2360.2	2546.02	2543.3	1086.56	1278.28	1244.5	1102.26	1045.21	1030.86	755.257	848.528	774.506		HOG1	2779.04	2264.09	2778.73	2733	2795.77	2799.54	2546.02	2564.35	1200.84	1316.46	1244.5	1102.26	1122.78	1199.54	790.621	848.528	855.261			2521.56	2769.17	2636.64	1253.93	1141.53	831.47		HOG1
CR_08250C_A	Heat-shock protein, roles in biofilm and virulence, complements chaperone, prion activity in S. cerevisiae, guanidine-insensitive, heat shock/stress induced, repressed in farnesol-treated biofilm, sumoylation target, Spider biofilm induced	orf19.6387	HSP104	2265.04	2570.62	577.729	590.884	581.232	1129.2	1454.02	1782.3	1900.56	2106.28	2849.5	1905.26	2027.21	1804.86	724.257	795.528	683.506		HSP104	2265.04	2570.66	577.729	597.91	633.221	1339.39	1454.02	1797.05	2100.44	2169.2	2849.5	1905.26	2177.66	2100.19	758.17	795.528	754.773			2417.85	602.953	1530.16	2373.05	2061.04	769.49		HSP104
C1_13480W_A	Putative hsp70 chaperone, role in entry into host cells, heat-shock, amphotericin B, cadmium, ketoconazole-induced, surface localized in yeast and hyphae, antigenic in host, farnesol-downregulated in biofilm, Spider biofilm induced	orf19.4980	HSP70	14164	11498.5	1277.73	1044.88	1193.23	2730.2	4313.02	5053.3	6626.56	7344.28	10138.5	10056.3	11799.2	9165.86	3875.26	4105.53	3554.51		HSP70	14164	11498.7	1277.73	1057.31	1299.96	3238.41	4313.02	5095.12	7323.48	7563.67	10138.5	10056.3	12674.9	10665.7	4056.71	4105.53	3925.12			12831.3	1211.67	4215.52	8341.88	11132.3	4029.12		HSP70
C3_03910W_A	Histone H2A, repressed in fkh2 mutant, amphotericin B repressed, farnesol regulated, RNA abundance regulated by tyrosol and cell density, Hap43-induced gene, Spider biofilm repressed	orf19.6924	HTA1	35260	41689.3	8000.73	8834.88	7496.23	15449.2	17672	17305.3	8586.56	9399.28	7443.5	2456.26	2401.21	1857.86	1207.26	1443.53	1275.51		HTA1	35260	41689.9	8000.73	8939.94	8166.74	18325	17672	17448.5	9489.61	9680.05	7443.5	2456.26	2579.42	2161.86	1263.79	1443.53	1408.5			38475	8369.14	17815.2	8871.05	2399.18	1371.94		HTA1
C1_04170C_A	Putative histone H2A, farnesol regulated, rat catheter biofilm repressed, Spider biofilm repressed, Hap43-induced	orf19.1051	HTA2	20307	23443.7	5984.73	6737.88	5556.23	12753.2	13593	12509.3	4982.56	5487.28	4353.5	1778.26	1845.21	1464.86	837.257	1144.53	873.506		HTA2	20307	23444.1	5984.73	6818.01	6053.22	15127.1	13593	12612.8	5506.58	5651.19	4353.5	1778.26	1982.16	1704.55	876.461	1144.53	964.583			21875.6	6285.32	13777.7	5170.42	1821.66	995.191		HTA2
C4_03570W_A	Hyphal cell wall protein, host transglutaminase substrate, opaque-, a-specific, alpha-factor induced, at MTLa side of conjugation tube, virulence complicated by URA3 effects, Bcr1-repressed in RPMI a/a biofilms, Spider biofilm induced	orf19.1321	HWP1	5.03577	14.8397	99477.7	102817	84819.2	79425.2	88770	98890.3	37835.6	38984.3	31967.5	3402.26	4428.21	2279.86	948.257	529.528	367.506		HWP1	5.03577	14.84	99477.7	104040	92406	94209.8	88770	99708.6	41814.7	40148.8	31967.5	3402.26	4756.86	2652.91	992.658	529.528	405.825			9.93787	98641.1	94229.5	37977	3604.01	642.67		HWP1
C1_13450W_A	GPI-anchored hyphal cell wall protein, macrophage-induced, repressed by neutrophils, resistance to killing by neutrophils, azoles, regulated by Rfg1, Efg1, Nrg1, Tup1, Cyr1, Bcr1, Hap43, Spider and flow model biofilm induced	orf19.4975	HYR1	91.0358	107.226	2859.73	3491.88	2603.23	2607.2	3664.02	4159.3	1312.56	1430.28	1637.5	1041.26	1328.21	773.858	519.257	432.528	261.506		HYR1	91.0358	107.227	2859.73	3533.41	2836.08	3092.51	3664.02	4193.72	1450.6	1473	1637.5	1041.26	1426.79	900.485	543.571	432.528	288.772			99.1316	3076.41	3650.09	1520.37	1122.84	421.624		HYR1
C1_04140W_A	Aldo-keto reductase, similar to aryl alcohol dehydrogenases, protein increase correlates with MDR1 overexpression (not CDR1 or CDR2) in fluconazole-resistant clinical isolates, farnesol regulated, possibly essential, Spider biofilm induced	orf19.1048	IFD6	108.036	85.5005	230.729	184.884	219.232	159.196	108.024	86.3047	238.562	270.277	188.498	1	1	1	27.2572	23.5277	1		IFD6	108.036	85.5018	230.729	187.082	238.841	188.83	108.024	87.0189	263.652	278.351	188.498	1	1.07422	1.16363	28.5335	23.5277	1.10427			96.7688	218.884	127.957	243.5	1.07928	17.7218		IFD6
C6_03850C_A	GPI-anchored protein, alkaline, hypha-induced, regulated by Nrg1, Rfg1, Tup1 and Tsa1, Tsa1B in minimal media at 37, oralpharyngeal candidasis induced , Spider biofilm induced, regulated in Spider biofilms by Tec1, Efg1, Ndt80, Rob1, Brg1	orf19.5760	IHD1	138.036	113.26	36899.7	38119.9	34607.2	31463.2	37535	35556.3	9368.56	10248.3	11705.5	16055.3	13609.2	11922.9	8065.26	8241.53	7777.51		IHD1	138.036	113.262	36899.7	38573.2	37702.7	37319.9	37535	35850.5	10353.9	10554.4	11705.5	16055.3	14619.2	13873.8	8442.9	8241.53	8588.44			125.649	37725.2	36901.8	10871.3	14849.4	8424.29		IHD1
C2_03840C_A	(orf19.837.1) Transcription factor, activator that forms a heterodimer with Ino2, likely regulates genes involved in phosphatidylcholine and phosphatidylinositol biosynthesis, fatty acid beta-oxidation, and peroxisome biogenesis, gene has intron	orf19.837.1	INO4	344.036	326.892	9.72872	28.8835	36.232	35.1963	14.0237	5.30473	296.562	299.277	292.498	412.259	455.213	453.858	352.257	344.528	294.506		INO4	344.036	326.897	9.72872	29.227	39.4728	41.7479	14.0237	5.34862	327.752	308.217	292.498	412.259	488.997	528.124	368.751	344.528	325.213			335.466	26.1428	20.3734	309.489	476.46	346.164		INO4
C1_07970C_A	Protein kinase involved in regulation of unfolded protein response, role in cell wall regulation, mutant is hypersensitive to caspofungin, Spider biofilm induced	orf19.5068	IRE1	714.036	672.081	767.729	829.884	743.232	681.196	653.024	788.305	244.562	286.277	192.498	592.259	558.213	546.858	492.257	494.528	429.506		IRE1	714.036	672.092	767.729	839.752	809.711	807.998	653.024	794.828	270.283	294.829	192.498	592.259	599.641	636.341	515.306	494.528	474.289			693.064	805.731	751.95	252.536	609.414	494.708		IRE1
C3_01360C_A	Protein with a role in iron utilization, pathogenesis, both IRO1 and adjacent URA3 are mutated in strain CAI4, suppresses S. cerevisiae aft1 mutant low-iron growth defect, hyphal-induced, reports differ about iron regulation	orf19.1715	IRO1	746.036	538.109	1664.73	1738.88	1520.23	1423.2	1563.02	1481.3	746.562	802.277	994.498	536.259	470.213	505.858	293.257	350.528	307.506		IRO1	746.036	538.118	1664.73	1759.56	1656.21	1688.12	1563.02	1493.56	825.078	826.243	994.498	536.259	505.11	588.632	306.989	350.528	339.569			642.077	1693.5	1581.57	881.94	543.334	332.362		IRO1
C1_12010C_A	S. cerevisiae Smy1 ortholog, Tn mutation affects filamentous growth, filament induced, has Mob2-dependent hyphal regulation, regulated by Nrg1, Tup1, oralpharyngeal candidasis induced, Spider biofilm induced, flow model biofilm repressed	orf19.5265	KIP4	165.036	186.885	449.729	499.884	367.232	917.196	1199.02	1450.3	998.562	973.277	1143.5	278.259	325.213	229.858	121.257	116.528	85.506		KIP4	165.036	186.888	449.729	505.828	400.079	1087.93	1199.02	1462.31	1103.58	1002.35	1143.5	278.259	349.349	267.47	126.935	116.528	94.4214			175.962	451.879	1249.75	1083.14	298.36	112.628		KIP4
CR_03790C_A	Cell wall glycoprotein, beta glucan synthesis, increases glucan content in S. cerevisiae kre1, complements killer toxin sensitivity, caspofungin induced, Spider/rat catheter/flow model biofilm induced, Bcr1-repressed in RPMI a/a biofilms	orf19.4377	KRE1	2058.04	1298.49	5156.73	5580.88	4821.23	4026.2	4210.02	3723.3	1103.56	1153.28	1033.5	959.259	1106.21	1040.86	757.257	725.528	742.506		KRE1	2058.04	1298.51	5156.73	5647.25	5252.47	4775.65	4210.02	3754.11	1219.62	1187.73	1033.5	959.259	1188.31	1211.17	792.715	725.528	819.925			1678.27	5352.15	4246.6	1146.95	1119.58	779.389		KRE1
C7_00510W_A	Copper fist transcription factor, regulator of CTR1 copper transporter, induces CTR1 in low-copper conditions, required for copper regulation of SOD1 and SOD3, Spider biofilm induced	orf19.7068	MAC1	125.036	131.365	151.729	186.884	161.232	212.196	234.024	218.305	120.562	123.277	108.498	395.259	382.213	385.858	227.257	234.528	207.506		MAC1	125.036	131.367	151.729	189.106	175.654	251.696	234.024	220.111	133.242	126.96	108.498	395.259	410.579	448.997	237.898	234.528	229.142			128.201	172.163	235.277	122.9	418.278	233.856		MAC1
C6_01670W_A	Malic enzyme, mitochondrial, transcription regulated by Mig1, Tup1, colony morphology-related gene regulation by Ssn6, Hap43-repressed, Spider biofilm repressed	orf19.3419	MAE1	2840.04	2635.8	2302.73	2149.88	2179.23	2749.2	3124.02	3160.3	612.562	678.277	794.498	1	57.213	65.8585	1	1	1		MAE1	2840.04	2635.84	2302.73	2175.45	2374.16	3260.95	3124.02	3186.45	676.985	698.539	794.498	1	61.4591	76.6349	1.04682	1	1.10427			2737.94	2284.11	3190.48	723.341	46.3647	1.05036		MAE1
C1_01060W_A	Putative transcriptional coactivator, caspofungin repressed, involved in virulence	orf19.3294	MBF1	15875	16460.3	16367.7	17418.9	15243.2	16722.2	17533	17203.3	3789.56	4302.28	4435.5	4494.26	4648.21	4359.86	3212.26	3606.53	3163.51		MBF1	15875	16460.5	16367.7	17626	16606.7	19835	17533	17345.7	4188.11	4430.8	4435.5	4494.26	4993.18	5073.26	3362.67	3606.53	3493.35			16167.8	16866.8	18237.9	4351.47	4853.57	3487.52		MBF1
C1_06230C_A	Putative zinc finger transcription factor, macrophage-downregulated, flow model biofilm induced, flow model and Spider biofilm induced	orf19.1826	MDM34	437.036	468.106	2571.73	2234.88	2374.23	1189.2	1500.02	1254.3	2819.56	3280.28	3006.5	1970.26	1620.21	1848.86	1470.26	1826.53	1887.51		MDM34	437.036	468.113	2571.73	2261.46	2586.6	1410.56	1500.02	1264.68	3116.1	3378.27	3006.5	1970.26	1740.46	2151.39	1539.1	1826.53	2084.31			452.574	2473.26	1391.76	3166.95	1954.04	1816.65		MDM34
C7_00730W_A	Predicted bZIP domain-containing transcription factor, protein induced during the mating process, possibly essential, disruptants not obtained by UAU1 method, Hap43-repressed, rat catheter biofilm induced	orf19.7046	MET28	2698.04	2474.07	3392.73	3274.88	2995.23	4658.2	4936.02	4989.3	1122.56	1142.28	1064.5	2643.26	2663.21	2852.86	2050.26	2355.53	2240.51		MET28	2698.04	2474.11	3392.73	3313.83	3263.14	5525.3	4936.02	5030.59	1240.62	1176.4	1064.5	2643.26	2860.87	3319.67	2146.26	2355.53	2474.12			2586.07	3323.23	5163.97	1160.51	2941.27	2325.3		MET28
C2_00140W_A	Ortholog of Ndt80, meiosis-specific transcription factor, activator of CDR1 induction by antifungal drugs, required for wild-type drug resistance and for Spider biofilm formation, transcript induced by antifungal drug treatment	orf19.2119	NDT80	2247.04	2103.53	5272.73	5434.88	4830.23	3515.2	4101.02	4066.3	1060.56	1138.28	1262.5	1013.26	891.213	734.858	650.257	693.528	598.506		NDT80	2247.04	2103.56	5272.73	5499.51	5262.28	4169.53	4101.02	4099.95	1172.1	1172.28	1262.5	1013.26	957.355	855.104	680.705	693.528	660.91			2175.3	5344.84	4123.5	1202.29	941.906	678.381		NDT80
C1_06780W_A	Predicted serine/threonine protein kinase, involved in regulation of ammonium transport, induced in core stress response, Hap43p-repressed gene	orf19.6232	NPR1	852.036	865.194	334.729	359.884	330.232	366.196	317.024	329.305	285.562	327.277	299.498	563.259	408.213	439.858	466.257	414.528	414.506		NPR1	852.036	865.208	334.729	364.163	359.77	434.362	317.024	332.03	315.595	337.054	299.498	563.259	438.509	511.833	488.089	414.528	457.725			858.622	352.887	361.138	317.382	504.534	453.447		NPR1
C7_04230W_A	Transcription factor/repressor, regulates chlamydospore formation/hyphal gene induction/virulence and rescue/stress response genes, effects both Tup1 dependent and independent regulation, flow model biofilm induced, Spider biofilm repressed	orf19.7150	NRG1	3359.04	3110.13	2867.73	2859.88	2742.23	1990.2	2745.02	2230.3	1273.56	1326.28	1184.5	1087.26	954.213	948.858	904.257	699.528	813.506		NRG1	3359.04	3110.18	2867.73	2893.89	2987.51	2360.66	2745.02	2248.76	1407.5	1365.9	1184.5	1087.26	1025.03	1104.12	946.598	699.528	898.327			3234.61	2916.38	2451.48	1319.3	1072.14	848.151		NRG1
CR_00200W_A	Phosphoenolpyruvate carboxykinase, glucose, C-source, yeast-hypha, Hap43 regulated, fluconazole, phagocytosis, H2O2, oral candidasis, Spider/rat catheter/flow model biofilm induced, repressed in biofilm by Bcr1, Tec1, Ndt80, Rob1, Brg1	orf19.7514	PCK1	1201.04	1869.38	4270.73	3194.88	3889.23	5115.2	9849.02	7447.3	21033.6	23655.3	24151.5	1958.26	2876.21	2604.86	790.257	1026.53	1536.51		PCK1	1201.04	1869.41	4270.73	3232.87	4237.11	6067.37	9849.02	7508.93	23245.7	24361.9	24151.5	1958.26	3089.67	3031.09	827.26	1026.53	1696.71			1535.22	3913.57	7808.44	23919.7	2693.01	1183.5		PCK1
C2_09320C_A	Pescadillo homolog required for dispersal of biofilm cells into planktonic yeast cells, essential in yeast cells, not in hyphal cells, mutation confers hypersensitivity to 5-fluorocytosine, 5-fluorouracil, tubercidin	orf19.4093	PES1	150.036	198.954	514.729	583.884	536.232	386.196	376.024	318.305	125.562	131.277	176.498	23.2593	60.213	26.8585	1	1	1		PES1	150.036	198.957	514.729	590.827	584.196	458.085	376.024	320.939	138.768	135.199	176.498	23.2593	64.6818	31.2533	1.04682	1	1.10427			174.497	563.25	385.016	150.155	39.7315	1.05036		PES1
C7_01800C_A	Phosphofructokinase beta subunit, fructose 2,6-bisphosphate, AMP activated, ATP inhibited, phagocytosis, hyphal repressed, fluconazole-induced, stationary-phase enriched, flow model biofilm induced, rat catheter/Spider biofilm repressed	orf19.6540	PFK2	10764	12775.4	2381.73	2543.88	2218.23	3015.2	4007.02	5394.3	1211.56	1310.28	1171.5	805.259	905.213	675.858	822.257	676.528	616.506		PFK2	10764	12775.6	2381.73	2574.13	2416.64	3576.46	4007.02	5438.94	1338.98	1349.42	1171.5	805.259	972.394	786.449	860.758	676.528	680.787			11769.8	2457.5	4340.81	1286.63	854.701	739.358		PFK2
CR_08510W_A	GPI-anchored cell wall protein involved in cell wall synthesis, required for normal cell surface properties, induced in oralpharyngeal candidasis, Spider biofilm induced, Bcr1-repressed in RPMI a/a biofilms	orf19.6420	PGA13	282.036	165.16	3.72872	1	16.232	93.1963	32.0237	62.3047	333.562	347.277	343.498	500.259	755.213	467.858	317.257	83.5277	151.506		PGA13	282.036	165.162	3.72872	1.01189	17.6838	110.544	32.0237	62.8203	368.643	357.651	343.498	500.259	811.262	544.414	332.112	83.5277	167.303			223.599	7.47482	68.4628	356.597	618.645	194.314		PGA13
C2_03350W_A	Putative GPI-anchored protein, exogenously expressed protein substrate for Kex2 processing in vitro, repressed by alpha pheromone in SpiderM medium, macrophage-induced, induced in oralpharyngeal candidiasis, Spider biofilm induced	orf19.893	PGA17	16.0358	20.8397	178.729	161.884	180.232	202.196	329.024	196.305	297.562	293.277	343.498	630.259	1864.21	445.858	83.2572	74.5277	38.506		PGA17	16.0358	20.8401	178.729	163.809	196.353	239.834	329.024	197.929	328.857	302.038	343.498	630.259	2002.57	518.814	87.1556	74.5277	42.5208			18.4379	179.63	255.596	324.797	1050.55	68.068		PGA17
C6_00070C_A	Putative GPI-anchored adhesin-like protein, fluconazole-downregulated, induced in oralpharyngeal candidasis, Spider biofilm induced	orf19.6336	PGA25	31.0358	33.6013	1	1	1	1	1	1	181.562	175.277	200.498	123.259	534.213	83.8585	1	1	1		PGA25	31.0358	33.6019	1	1.01189	1.08945	1.18615	1	1.00827	200.657	180.513	200.498	123.259	573.86	97.5803	1.04682	1	1.10427			32.3188	1.03378	1.06481	193.889	264.9	1.05036		PGA25
CR_02750C_A	Putative GPI-anchored protein, transcript repressed by alpha pheromone in SpiderM medium, induced in oralpharyngeal candidasis, flow model biofilm induced, Spider biofilm induced	orf19.2833	PGA34	14.0358	4.83974	1334.73	1374.88	1133.23	2304.2	2946.02	2855.3	949.562	968.277	944.498	1144.26	886.213	1039.86	598.257	789.528	645.506		PGA34	14.0358	4.83981	1334.73	1391.23	1234.6	2733.11	2946.02	2878.93	1049.43	997.202	944.498	1144.26	951.984	1210.01	626.27	789.528	712.811			9.43779	1320.19	2852.69	997.042	1102.08	709.536		PGA34
C5_04370C_A	Putative GPI-anchored protein, Hap43-repressed, Spider biofilm induced	orf19.3923	PGA37	30.0358	11.8397	775.729	826.884	697.232	736.196	614.024	591.305	310.562	328.277	394.498	490.259	164.213	221.858	186.257	278.528	235.506		PGA37	30.0358	11.8399	775.729	836.716	759.597	873.236	614.024	596.197	343.224	338.083	394.498	490.259	176.4	258.161	194.978	278.528	260.061			20.9378	790.681	694.486	358.602	308.274	244.522		PGA37
C6_00160W_A	Putative GPI-anchored adhesin-like protein, similar to S. cerevisiae Spi1p, which is induced at stationary phase, transcript induced in high iron, flow model biofilm induced, Spider biofilm repressed	orf19.6321	PGA48	2138.04	2336.47	1192.73	1047.88	1101.23	1020.2	1246.02	1479.3	1869.56	1877.28	1563.5	393.259	298.213	328.858	220.257	243.528	203.506		PGA48	2138.04	2336.51	1192.73	1060.34	1199.73	1210.1	1246.02	1491.55	2066.18	1933.36	1563.5	393.259	320.345	382.67	230.57	243.528	224.725			2237.27	1150.94	1315.89	1854.35	365.425	232.941		PGA48
C4_01360W_A	GPI-anchored cell surface protein of unknown function, greater mRNA abundance observed in a cyr1 homozygous null mutant than in wild type	orf19.4651	PGA53	6583.04	5796.82	2241.73	2144.88	1964.23	2983.2	3017.02	2880.3	1436.56	1489.28	1831.5	331.259	468.213	275.858	170.257	113.528	111.506		PGA53	6583.04	5796.91	2241.73	2170.39	2139.92	3538.5	3017.02	2904.14	1587.65	1533.77	1831.5	331.259	502.962	320.997	178.229	113.528	123.132			6189.97	2184.01	3153.22	1650.97	385.073	138.296		PGA53
C4_00120W_A	GPI-linked hyphal surface antigen, induced by ciclopirox olamine, ketoconazole, Rim101 at pH 8, Hap43, fluconazole, flow model biofilm induced, Spider biofilm induced, required for RPMI biofilm, Bcr1-induced in a/a biofilm	orf19.5635	PGA7	331.036	802.432	1574.73	1750.88	1486.23	3849.2	4754.02	4706.3	6483.56	6927.28	8266.5	2011.26	1774.21	1920.86	467.257	501.528	391.506		PGA7	331.036	802.445	1574.73	1771.7	1619.17	4565.71	4754.02	4745.25	7165.44	7134.21	8266.5	2011.26	1905.89	2235.17	489.136	501.528	432.327			566.74	1655.2	4688.33	7522.05	2050.77	474.33		PGA7
C4_01940W_A	Putative phosphate permease, transcript regulated upon white-opaque switch, alkaline induced by Rim101, possibly adherence-induced, F-12/CO2 model, rat catheter and Spider biofilm induced	orf19.4599	PHO89	100.036	57.7405	19408.7	20107.9	18131.2	5928.2	5835.02	5417.3	4094.56	4448.28	2810.5	2369.26	1236.21	1020.86	857.257	784.528	606.506		PHO89	100.036	57.7414	19408.7	20347	19753	7031.7	5835.02	5462.13	4525.19	4581.16	2810.5	2369.26	1327.96	1187.9	897.397	784.528	669.744			78.8886	19836.2	6109.62	3972.28	1628.37	783.89		PHO89
C4_04530C_A	Cell surface glycosidase, may act on cell-wall beta-1,3-glucan prior to beta-1,6-glucan linkage, role in systemic, not vaginal virulence (neutral, not low pH), high pH or filamentation induced, Bcr1-repressed in RPMI a/a biofilm	orf19.3829	PHR1	1904.04	1632.82	30828.7	32916.9	28727.2	19059.2	23059	23635.3	4722.56	4863.28	7594.5	2937.26	2925.21	3114.86	3555.26	2783.53	3400.51		PHR1	1904.04	1632.84	30828.7	33308.3	31296.8	22607	23059	23830.9	5219.23	5008.55	7594.5	2937.26	3142.31	3624.54	3721.73	2783.53	3755.07			1768.44	31811.3	23165.6	5940.76	3234.7	3420.11		PHR1
C1_00220W_A	Glycosidase, role in vaginal not systemic infection (low pH not neutral), low pH, high iron, fluconazole, Hap43-induced, Rim101-repressed at pH8, rat catheter biofilm induced, Bcr1-repressed in RPMI a/a biofilms	orf19.6081	PHR2	42901	44250.4	1271.73	1300.88	1156.23	827.196	825.024	986.305	278.562	264.277	238.498	182.259	150.213	90.8585	130.257	113.528	80.506		PHR2	42901	44251.1	1271.73	1316.35	1259.65	981.175	825.024	994.466	307.859	272.172	238.498	182.259	161.361	105.726	136.356	113.528	88.9			43576.1	1282.58	933.555	272.843	149.782	112.928		PHR2
C1_04680W_A	Eisosome component, predicted role in endocytosis, echinocandin-binding protein, localizes to cell surface of hyphae, but not yeast-form cells, Hap43, YNB biofilm induced, rat catheter biofilm repressed	orf19.778	PIL1	25799	24766.5	12698.7	11773.9	12075.2	8197.2	10530	9450.3	12218.6	13150.3	13320.5	16653.3	16025.2	13508.9	9841.26	8165.53	8434.51		PIL1	25799	24766.9	12698.7	11913.9	13155.3	9723.07	10530	9528.5	13503.6	13543.1	13320.5	16653.3	17214.5	15719.3	10302.1	8165.53	9313.94			25283	12589.3	9927.2	13455.7	16529	9260.51		PIL1
C2_08870C_A	1,3-beta-glucan-linked cell wall protein, N-mannosylated, O-glycosylated by Pmt1, cell wall defect in het mutant, Hog1/fluconazole/hypoxia induced, iron/Efg1/Plc1/temp regulated, flow model biofilm induced, hyphal, Spider biofilm repressed	orf19,220	PIR1	16760	15234	2231.73	2290.88	2124.23	2217.2	2229.02	1775.3	2567.56	2465.28	2986.5	4327.26	3470.21	3018.86	3006.26	2421.53	2334.51		PIR1	16760	15234.2	2231.73	2318.13	2314.24	2629.92	2229.02	1789.99	2837.59	2538.92	2986.5	4327.26	3727.76	3512.84	3147.02	2421.53	2577.92			15997.1	2288.03	2216.31	2787.67	3855.95	2715.49		PIR1
C1_08230C_A	Putative GPI-linked phospholipase B, fungal-specific (no mammalian homolog), null mutation eliminates cell-associated phospholipase A2 activity and attenuates virulence, fluconazole-repressed, flow model biofilm repressed	orf19.5102	PLB5	145.036	189.299	1283.73	1266.88	1160.23	993.196	1067.02	1032.3	467.562	517.277	529.498	355.259	310.213	275.858	189.257	186.528	139.506		PLB5	145.036	189.302	1283.73	1281.95	1264.01	1178.08	1067.02	1040.85	516.736	532.729	529.498	355.259	333.236	320.997	198.119	186.528	154.052			167.169	1276.56	1095.32	526.321	336.497	179.566		PLB5
C3_04300C_A	Putative DNA directed DNA polymerase alpha, RNA abundance regulated by cell cycle, tyrosol and cell density, rat catheter biofilm induced	orf19.5873	POL1	1148.04	766.224	707.729	771.884	658.232	1066.2	962.024	1062.3	154.562	184.277	184.498	176.259	134.213	107.858	112.257	150.528	123.506		POL1	1148.04	766.236	707.729	781.062	717.108	1264.66	962.024	1071.09	170.818	189.782	184.498	176.259	144.174	125.507	117.513	150.528	136.384			957.136	735.3	1099.26	181.699	148.647	134.808		POL1
C4_06980W_A	Cell surface protein that sequesters zinc from host tissue, enriched at hyphal tips, released extracellularly, binds to host complement regulators, mediates leukocyte adhesion and migration, immunogenic in mouse, produced at ambient pH	orf19.3111	PRA1	43.0358	38.4292	11.7287	5.8835	34.232	9.19628	29.0237	1	57.5622	48.277	43.4975	91.2593	106.213	74.8585	47.2572	34.5277	48.506		PRA1	43.0358	38.4298	11.7287	5.95347	37.2939	10.9081	29.0237	1.00827	63.6161	49.7192	43.4975	91.2593	114.096	87.1076	49.4699	34.5277	53.5635			40.7328	18.3254	13.6467	52.2776	97.4875	45.8537		PRA1
CR_04440C_A	Glycosylphosphatidylinositol (GPI)-anchored cell wall protein, required for filamentous growth at acidic pH, expression repressed by Rim101 and activated by Nrg1, Hap43-induced	orf19.535	RBR1	31.0358	7.83974	1	1	1	1	1	1	36.5622	49.277	53.4975	42.2593	120.213	33.8585	51.2572	28.5277	17.506		RBR1	31.0358	7.83986	1	1.01189	1.08945	1.18615	1	1.00827	40.4075	50.749	53.4975	42.2593	129.135	39.3988	53.6572	28.5277	19.3312			19.4378	1.03378	1.06481	48.218	70.2643	33.8387		RBR1
CR_04420C_A	Cell wall protein, expression repressed by Rim101, transcript regulated upon white-opaque switching, repressed by alpha pheromone in SpiderM medium, macrophage-induced gene	orf19.532	RBR2	135.036	116.881	150.729	139.884	152.232	178.196	132.024	80.3047	677.562	737.277	712.498	189.259	531.213	132.858	64.2572	37.5277	43.506		RBR2	135.036	116.883	150.729	141.547	165.849	211.367	132.024	80.9692	748.821	759.301	712.498	189.259	570.637	154.598	67.2659	37.5277	48.0422			125.959	152.708	141.453	740.207	304.832	50.9453		RBR2
C4_03520C_A	Cell wall protein with similarity to Hwp1, required for virulence, predicted glycosylation, fluconazole, Tup1 repressed, farnesol, alpha factor, serum, hyphal and alkaline induced, Rfg1, Rim101-regulated	orf19.1327	RBT1	14.0358	34.8397	5541.73	5753.88	5065.23	1654.2	1578.02	1451.3	348.562	395.277	358.498	4.25932	1	15.8585	1	1	1		RBT1	14.0358	34.8403	5541.73	5822.3	5518.3	1962.12	1578.02	1463.31	385.221	407.085	358.498	4.25932	1.07422	18.4534	1.04682	1	1.10427			24.438	5627.44	1667.82	383.601	7.92898	1.05036		RBT1
C4_00130W_A	GPI-linked cell wall protein, hemoglobin utilization, Rfg1, Rim101, Tbf1, Fe regulated, Sfu1, Hog1, Tup1, serum, alkaline pH, antifungal drugs, geldamycin repressed, Hap43 induced, required for RPMI biofilms, Spider biofilm induced	orf19.5636	RBT5	3970.04	7718.29	25706.7	27470.9	23320.2	53828.2	63656	64963.3	56791.6	59683.3	63232.5	19794.3	19184.2	17587.9	3820.26	3995.53	3086.51		RBT5	3970.04	7718.41	25706.7	27797.5	25406.1	63848.1	63656	65500.8	62764.3	61466.2	63232.5	19794.3	20608	20465.8	3999.14	3995.53	3408.33			5844.22	26303.5	64335	62487.7	20289.3	3801		RBT5
C3_05710W_A	Fluconazole-induced protein, Ras1, Cyr1 repressed and Efg1 induced, regulated by Nrg1, Tup1, Tbf1, Ssn6, induced in oralpharyngeal candidasis, rat catheter biofilm repressed	orf19.7350	RCT1	66113	43304.2	12943.7	12474.9	11439.2	7311.2	9133.02	9130.3	8896.56	9828.28	13581.5	4715.26	5126.21	3641.86	3174.26	2552.53	2413.51		RCT1	66113	43304.9	12943.7	12623.2	12462.4	8672.14	9133.02	9205.85	9832.21	10121.9	13581.5	4715.26	5506.66	4237.78	3322.89	2552.53	2665.15			54709	12676.5	9003.67	11178.5	4819.9	2846.86		RCT1
CR_02640W_A	HMG domain transcriptional repressor of filamentous growth and hyphal genes, in Tup1-dependent and -independent pathways, binds DNA, transcript not regulated by oxygen or serum, not responsible for hypoxic repression, Spider biofilm induced	orf19.2823	RFG1	1492.04	1636.44	4215.73	4162.88	3876.23	2930.2	3643.02	3312.3	857.562	863.277	639.498	959.259	1064.21	973.858	905.257	870.528	860.506		RFG1	1492.04	1636.47	4215.73	4212.39	4222.95	3475.64	3643.02	3339.71	947.752	889.065	639.498	959.259	1143.19	1133.21	947.645	870.528	950.228			1564.25	4217.02	3486.13	825.438	1078.56	922.8		RFG1
C4_02030W_A	Transcriptional repressor, regulator of filamentation, response to DNA damage, adhesion, virulence in murine mucosal, systemic infections, RFX domain, regulated by Nrg1, UV-induced, partially complements S. cerevisiae rfx1 mutant defects	orf19.4590	RFX2	45.0358	32.3944	1296.73	1476.88	1282.23	1383.2	1541.02	1575.3	305.562	309.277	393.498	376.259	388.213	367.858	246.257	240.528	246.506		RFX2	45.0358	32.3949	1296.73	1494.45	1396.92	1640.67	1541.02	1588.34	337.698	318.516	393.498	376.259	417.025	428.051	257.788	240.528	272.208			38.7153	1396.03	1590.01	349.904	407.112	256.841		RFX2
C3_00320W_A	Glycerol 3-phosphatase, roles in osmotic tolerance, glycerol accumulation in response to salt, Spider/flow model biofilm induced, regulated by macrophage, stress, yeast-hyphal switch, pheromone, Gcn4, Hog1, Nrg1, Tup1	orf19.5437	RHR2	9265.04	8814.21	26466.7	26173.9	25278.2	11862.2	14971	13280.3	11146.6	11343.3	12908.5	3205.26	2679.21	2373.86	3121.26	2554.53	2798.51		RHR2	9265.04	8814.35	26466.7	26485.1	27539.3	14070.3	14971	13390.2	12318.8	11682.1	12908.5	3205.26	2878.05	2762.29	3267.41	2554.53	3090.3			9039.69	26830.4	14143.8	12303.2	2948.54	2970.74		RHR2
C1_14340C_A	Transcription factor, alkaline pH response, required for alkaline-induced hyphal growth, role in virulence in mice, activated by C-terminal proteolytic cleavage, mediates both positive and negative regulation, Spider biofilm induced	orf19.7247	RIM101	2353.04	1981.63	7247.73	6602.88	6467.23	3409.2	3917.02	3689.3	3049.56	3355.28	4197.5	5430.26	4042.21	4317.86	3607.26	3645.53	3601.51		RIM101	2353.04	1981.66	7247.73	6681.4	7045.7	4043.8	3917.02	3719.83	3370.28	3455.51	4197.5	5430.26	4342.21	5024.39	3776.16	3645.53	3977.02			2167.35	6991.61	3893.55	3674.43	4932.29	3799.57		RIM101
C2_07570W_A	Putative ribonucleoside diphosphate reductase,colony morphology-related gene regulation by Ssn6, transcript regulated by tyrosol and cell density, Hap43-repressed, Spider biofilm induced	orf19.1868	RNR22	11826	12396.5	75.7287	133.884	70.232	211.196	335.024	522.305	291.562	339.277	379.498	152.259	168.213	143.858	352.257	279.528	268.506		RNR22	11826	12396.6	75.7287	135.476	76.5139	250.51	335.024	526.627	322.226	349.412	379.498	152.259	180.697	167.398	368.751	279.528	296.502			12111.3	95.9061	370.72	350.378	166.785	314.927		RNR22
C1_13620W_A	Zn(II)2Cys6 transcription factor, required for Spider model biofilm formation, mutant displays abnormal colony morphology and invasive growth, caspofungin repressed, flow model biofilm induced, rat catheter biofilm repressed	orf19.4998	ROB1	2124.04	2493.38	3196.73	3407.88	3086.23	2899.2	3872.02	3991.3	1474.56	1666.28	1506.5	1639.26	1707.21	1447.86	1272.26	952.528	970.506		ROB1	2124.04	2493.42	3196.73	3448.41	3362.28	3438.87	3872.02	4024.33	1629.64	1716.05	1506.5	1639.26	1833.92	1684.77	1331.83	952.528	1071.7			2308.73	3335.81	3778.41	1617.4	1719.32	1118.68		ROB1
C1_04330W_A	C2H2 transcription factor, putative regulator of proteasome genes, DNA recognition sequence (GAAGGCAAAA) enriched in regions upstream of proteasome genes, induced in core stress response, Hap43-induced, Spider biofilm induced	orf19.1069	RPN4	1169.04	854.332	2845.73	2791.88	2673.23	1701.2	1946.02	1857.3	815.562	827.277	916.498	3693.26	3069.21	3085.86	2596.26	2879.53	2387.51		RPN4	1169.04	854.345	2845.73	2825.08	2912.34	2017.87	1946.02	1872.67	901.335	851.99	916.498	3693.26	3297	3590.8	2717.82	2879.53	2636.44			1011.69	2861.05	1945.52	889.941	3527.02	2744.6		RPN4
C2_06460W_A	7-transmembrane receptor protein involved in regulation of asymmetric lipid distribution in plasma membrane, involved in biofilm formation, putative drug-responsive regulatory site, rat catheter biofilm induced	orf19.23	RTA3	429.036	527.246	1	1	1	1	1	1	10.5622	3.27702	1	1	1	1	1	1	1		RTA3	429.036	527.255	1	1.01189	1.08945	1.18615	1	1.00827	11.6731	3.37491	1	1	1.07422	1.16363	1.04682	1	1.10427			478.145	1.03378	1.06481	5.34933	1.07928	1.05036		RTA3
C6_03490C_A	Secreted aspartyl proteinase, acts in utilization of protein as nitrogen source, assessment of virulence role complicated by URA3 effects, regulated by growth phase, alpha-pheromone, produced by opaque cells	orf19.5714	SAP1	66.0358	45.6709	1	1	1	1	1	1	20.5622	32.277	1	14.2593	1	10.8585	5.25719	10.5277	7.50595		SAP1	66.0358	45.6716	1	1.01189	1.08945	1.18615	1	1.00827	22.7248	33.2412	1	14.2593	1.07422	12.6353	5.50335	10.5277	8.28857			55.8537	1.03378	1.06481	18.9887	9.32293	8.10653		SAP1
C4_04470W_A	Secreted aspartyl protease, roles in adhesion, virulence (RHE model), cell surface integrity, distinct specificity from Sap9, at cell membrane and wall, GPI-anchored, induced in low iron, Tbf1-activated, Spider biofilm induced	orf19.3839	SAP10	314.036	261.716	64.7287	89.8835	64.232	1	1	1	64.5622	92.277	81.4975	37.2593	17.213	64.8585	51.2572	29.5277	24.506		SAP10	314.036	261.72	64.7287	90.9523	69.9773	1.18615	1	1.00827	71.3522	95.0335	81.4975	37.2593	18.4905	75.4713	53.6572	29.5277	27.0611			287.878	75.2194	1.06481	82.6278	43.7404	36.7487		SAP10
CR_07800W_A	Major secreted aspartyl proteinase, utilization of protein as nitrogen source, role in virulence complicated by URA3 effects, immunoprotective, regulated by growth, albumin, drugs, white cell-type, flow model biofilm induced	orf19.3708	SAP2	13.0358	5.83974	1	6.8835	13.232	1	1	1	13.5622	7.27702	1	1	1	1	1	1	1		SAP2	13.0358	5.83983	1	6.96536	14.4155	1.18615	1	1.00827	14.9886	7.4944	1	1	1.07422	1.16363	1.04682	1	1.10427			9.4378	7.46029	1.06481	7.82766	1.07928	1.05036		SAP2
C6_03500C_A	Secreted aspartyl proteinase, sap4,5,6 mutant defective in protein utilization for nitrogen, virulence role complicated by URA3 effects, expressed during mucosal and systemic infections, N-glycosylated, rat catheter, Spider biofilm induced	orf19.5716	SAP4	18.0358	26.8397	60.7287	93.8835	61.232	194.196	85.0237	47.3047	101.562	81.277	58.4975	1098.26	3492.21	975.858	821.257	296.528	219.506		SAP4	18.0358	26.8402	60.7287	94.9999	66.7089	230.345	85.0237	47.6962	112.244	83.7049	58.4975	1098.26	3751.39	1135.54	859.711	296.528	242.393			22.438	74.1458	121.022	84.8153	1995.06	466.211		SAP4
C6_03030W_A	Biofilm-specific aspartyl protease, virulence role effected by URA3, expressed during infection, mRNA localized to hyphal tip via She3, rat catheter and Spider biofilm induced	orf19.5585	SAP5	65.0358	90.3283	4305.73	4471.88	3999.23	8064.2	9440.02	9154.3	2194.56	2425.28	3218.5	6535.26	6316.21	5816.86	4718.26	4906.53	4088.51		SAP5	65.0358	90.3297	4305.73	4525.06	4356.95	9565.31	9440.02	9230.05	2425.36	2497.73	3218.5	6535.26	6784.98	6768.67	4939.18	4906.53	4514.8			77.6827	4395.91	9411.8	2713.86	6696.3	4786.84		SAP5
C6_02710C_A	Biofilm-specific aspartyl protease, expressed during hyphal growth, oral carriage, infection, virulence role affecte by URA3, N-glycosylated, rat catheter biofilm induced	orf19.5542	SAP6	8.03577	3.83974	819.729	873.884	775.232	2435.2	2936.02	2992.3	549.562	532.277	653.498	2884.26	4904.21	2553.86	1765.26	1041.53	924.506		SAP6	8.03577	3.8398	819.729	884.275	844.573	2888.5	2936.02	3017.06	607.36	548.177	653.498	2884.26	5268.18	2971.75	1847.91	1041.53	1020.9			5.93778	849.526	2947.2	603.012	3708.06	1303.45		SAP6
C3_03870C_A	Secreted aspartyl protease, roles in adhesion, cell surface integrity, induced by antifungal drugs, stationary phase, or in white-phase cells, farnesol-downregulated in biofilm, autocatalytic processing, GPI-anchor, Spider biofilm induced	orf19.6928	SAP9	5596.04	4605.55	6861.73	5550.88	5954.23	2660.2	3299.02	3074.3	2881.56	3209.28	3181.5	2356.26	1253.21	1727.86	1924.26	1985.53	2022.51		SAP9	5596.04	4605.62	6861.73	5616.89	6486.81	3155.38	3299.02	3099.74	3184.62	3305.15	3181.5	2356.26	1346.22	2010.59	2014.36	1985.53	2233.39			5100.83	6321.81	3184.72	3223.75	1904.36	2077.76		SAP9
C5_04110W_A	Cell wall protein, repressed in ace2 mutant, repressed in core caspofungin response, induced in high iron, possibly an essential gene, disruptants not obtained by UAU1 method, rat catheter and Spider biofilm repressed	orf19.3893	SCW11	2672.04	2576.66	764.729	606.884	719.232	1744.2	1910.02	1769.3	820.562	965.277	659.498	498.259	297.213	329.858	153.257	148.528	98.506		SCW11	2672.04	2576.7	764.729	614.1	783.564	2068.87	1910.02	1783.94	906.861	994.112	659.498	498.259	319.271	383.833	160.433	148.528	108.777			2624.37	720.798	1920.95	853.49	400.455	139.246		SCW11
C1_02520W_A	Putative cell wall protein, substrate for Kex2p processing in vitro, expression regulated by white-opaque switch, alkaline repressed, possibly essential (UAU1 method), flow model biofilm induced, Spider biofilm induced	orf19.2941	SCW4	3.03577	12.8397	1	1	1	4.19628	59.0237	1	294.562	311.277	383.498	505.259	1594.21	315.858	26.2572	24.5277	1		SCW4	3.03577	12.8399	1	1.01189	1.08945	4.97739	59.0237	1.00827	325.541	320.576	383.498	505.259	1712.53	367.543	27.4866	24.5277	1.10427			7.93786	1.03378	21.6698	343.205	861.777	17.7062		SCW4
CR_02190C_A	Zn2-Cys6 transcription factor, regulates iron uptake, negatively regulated by Sfu1p, positively regulated by Tbf1, promotes virulence in mice, mutants display decreased colonization of mouse kidneys, Spider biofilm induced	orf19.3753	SEF1	495.036	513.97	2812.73	3248.88	2488.23	2363.2	2866.02	2640.3	1588.56	1649.28	1443.5	2147.26	1391.21	1868.86	1855.26	1737.53	1993.51		SEF1	495.036	513.978	2812.73	3287.52	2710.79	2803.09	2866.02	2662.15	1755.63	1698.54	1443.5	2147.26	1494.46	2174.66	1942.13	1737.53	2201.36			504.507	2937.01	2777.09	1632.56	1938.79	1960.34		SEF1
C5_01400W_A	Zn(II)2Cys6 transcription factor, required for normal resistance to copper, repressed by Sfu1 in high-iron conditions, regulated by Sef1, Sfu1, and Hap43, rat catheter and Spider biofilm induced	orf19.1926	SEF2	463.036	405.344	866.729	731.884	837.232	850.196	965.024	1000.3	415.562	443.277	496.498	1275.26	1009.21	1257.86	613.257	802.528	720.506		SEF2	463.036	405.35	866.729	740.587	912.119	1008.46	965.024	1008.58	459.267	456.519	496.498	1275.26	1084.11	1463.68	641.972	802.528	795.631			434.193	839.811	994.021	470.761	1274.35	746.71		SEF2
C3_01320C_A	Putative glucoamylase, induced in oralpharyngeal candidasis, rat catheter and Spider biofilm induced	orf19.1719	SGA1	232.036	232.749	1318.73	1137.88	1223.23	747.196	727.024	491.305	482.562	475.277	444.498	2457.26	1817.21	2310.86	2294.26	2227.53	2301.51		SGA1	232.036	232.753	1318.73	1151.41	1332.65	886.284	727.024	495.37	533.313	489.475	444.498	2457.26	1952.08	2688.99	2401.68	2227.53	2541.48			232.394	1267.6	702.892	489.095	2366.11	2390.23		SGA1
C1_00930C_A	Protein similar to S. cerevisiae Sin3p (transcriptional corepressor involved in histone deacetylase recruitment), has paired amphipathic helix PAH1 domain, interacts with ScOpi1p, not CaOpi1p, transposon mutation affects filamentous growth	orf19.6011	SIN3	1884.04	1793.34	1627.73	1654.88	1595.23	1633.2	1692.02	1680.3	869.562	912.277	1102.5	1006.26	1002.21	961.858	695.257	737.528	713.506		SIN3	1884.04	1793.37	1627.73	1674.56	1737.92	1937.21	1692.02	1694.21	961.014	939.529	1102.5	1006.26	1076.59	1119.25	727.812	737.528	787.901			1838.7	1680.07	1774.48	1001.01	1067.37	751.08		SIN3
C2_08050C_A	Transporter of ferrichrome siderophores, not ferrioxamine B, required for human epithelial cell invasion in vitro, not for mouse systemic infection, regulated by iron, Sfu1, Rfg1, Tup1, Hap43, rat catheter and Spider biofilm induced	orf19.2179	SIT1	209.036	244.819	3584.73	3700.88	3406.23	1717.2	1919.02	1679.3	2274.56	2329.28	2162.5	1227.26	624.213	738.858	1009.26	909.528	1000.51		SIT1	209.036	244.823	3584.73	3744.89	3710.91	2036.84	1919.02	1693.2	2513.78	2398.86	2162.5	1227.26	670.54	859.758	1056.51	909.528	1104.83			226.929	3680.18	1883.02	2358.38	919.186	1023.62		SIT1
C2_08560W_A	Protein similar to S. cerevisiae Smc2p, which is a component of the condensin complex involved in mitotic chromosome condensation, induced under hydroxyurea treatment	orf19.3623	SMC2	591.036	501.9	197.729	243.884	221.232	337.196	297.024	244.305	134.562	115.277	162.498	53.2593	116.213	90.8585	62.2572	81.5277	103.506		SMC2	591.036	501.908	197.729	246.784	241.02	399.964	297.024	246.326	148.714	118.721	162.498	53.2593	124.838	105.726	65.1723	81.5277	114.298			546.472	228.511	314.438	143.311	94.6076	86.9994		SMC2
C2_00660C_A	Cu-containing superoxide dismutase, role in response to host innate immune ROS, regulated on white-opaque switch, induced under iron starvation, ciclopirox olamine induced, caspofungin repressed, SOD1,4,5,6 gene family	orf19.2062	SOD4	78.0358	75.8448	304.729	319.884	286.232	361.196	346.024	303.305	348.562	382.277	236.498	746.259	888.213	608.858	307.257	252.528	219.506		SOD4	78.0358	75.846	304.729	323.687	311.834	428.431	346.024	305.814	385.221	393.696	236.498	746.259	954.133	708.486	321.644	252.528	242.393			76.9409	313.417	360.09	338.472	802.959	272.188		SOD4
C2_00680C_A	Cu-containing superoxide dismutase, protects against oxidative stress, induced by neutrophils, hyphal growth, caspofungin, osmotic/oxidative stress, oralpharyngeal candidiasis induced, rat catheter and Spider biofilm induced	orf19.2060	SOD5	3068.04	909.852	16499.7	15037.9	14653.2	19710.2	22948	23991.3	25247.6	26888.3	34605.5	4354.26	5248.21	4104.86	2211.26	1454.53	1534.51		SOD5	3068.04	909.866	16499.7	15216.7	15963.9	23379.2	22948	24189.8	27902.8	27691.5	34605.5	4354.26	5637.71	4776.54	2314.8	1454.53	1694.5			1988.95	15893.4	23505.7	30066.6	4922.84	1821.28		SOD5
C2_00240C_A	Copper-containing superoxide dismutase, gene family includes SOD1, SOD4, SOD5, and SOD6, gene may contain an intron, Hap43-repressed, flow model and rat catheter biofilm induced	orf19.2108	SOD6	28.0358	42.05	73.7287	84.8835	80.232	39.1963	20.0237	1	553.562	630.277	831.498	310.259	96.213	241.858	166.257	195.528	155.506		SOD6	28.0358	42.0507	73.7287	85.8929	87.4084	46.4925	20.0237	1.00827	611.78	649.105	831.498	310.259	103.354	281.434	174.042	195.528	171.72			35.0432	82.3433	22.5081	697.461	231.682	180.43		SOD6
C1_07190W_A	Leucine-rich-repeat domain protein of RAM cell wall integrity signaling network, role in cell separation, azole sensitivity, required for hyphal growth, lacks orthologs in higher eukaryotes	orf19.4448	SOG2	396.036	404.137	369.729	478.884	422.232	414.196	417.024	438.305	234.562	243.277	262.498	477.259	496.213	482.858	368.257	444.528	416.506		SOG2	396.036	404.143	369.729	484.578	459.999	491.297	417.024	441.931	259.231	250.544	262.498	477.259	533.04	561.869	385.5	444.528	459.934			400.09	438.102	450.084	257.424	524.056	429.987		SOG2
CR_08090W_A	HSP70 family heat shock protein, mRNA in yeast and germ tubes, at yeast cell surface, not hyphae, antigenic in human/mouse infection, macrophage, GCN-induced, possibly essential, sumoylation target, Hap43-induced, Spider biofilm repressed	orf19.6367	SSB1	39070	32232.8	40495.7	41228.9	37202.2	42607.2	43980	43311.3	4952.56	5277.28	6185.5	2325.26	3088.21	2224.86	1778.26	1463.53	1500.51		SSB1	39070	32233.3	40495.7	41719.1	40529.8	50538.3	43980	43669.7	5473.42	5434.92	6185.5	2325.26	3317.41	2588.91	1861.52	1463.53	1656.96			35651.7	40914.9	46062.7	5697.95	2743.86	1660.67		SSB1
C2_00250W_A	(orf19.2107.1) Protein involved in ATP biosynthesis, repressed in hyphae, repressed by Efg1, Hap43, transcript upregulated in clinical isolates from HIV+ patients with oral candidiasis, rat catheter, flow model and Spider biofilm induced	orf19.2107.1	STF2	6441.04	6566.86	6363.73	4619.88	5663.23	3018.2	4989.02	4108.3	26412.6	28402.3	33206.5	41894.3	32788.2	36930.9	24351.3	28313.5	24952.5		STF2	6441.04	6566.96	6363.73	4674.82	6169.79	3580.02	4989.02	4142.3	29190.4	29250.7	33206.5	41894.3	35221.6	42973.9	25491.5	28313.5	27554.2			6504	5736.11	4237.11	30549.2	40029.9	27119.7		STF2
C1_13350W_A	Amino-acid-regulated transcription factor, activates transcription of amino acid permease genes, activated by amino-acid-induced proteolytic processing (Ssy1, Csh3 dependent), required for alkalinization of medium, Spider biofilm induced	orf19.4961	STP2	1631.04	1829.55	3137.73	3099.88	2871.23	2189.2	2507.02	2328.3	2027.56	2065.28	2075.5	3678.26	2739.21	2973.86	2621.26	2395.53	2429.51		STP2	1631.04	1829.58	3137.73	3136.75	3128.05	2596.71	2507.02	2347.57	2240.8	2126.97	2075.5	3678.26	2942.51	3460.47	2743.99	2395.53	2682.82			1730.31	3134.18	2483.77	2147.76	3360.41	2607.45		STP2
C5_03130W_A	Zn2Cys6 transcription factor involved in sterol uptake, flow model biofilm induced, Spider biofilm repressed	orf19.4342	SUT1	735.036	719.152	504.729	410.884	466.232	685.196	832.024	824.305	266.562	310.277	218.498	211.259	372.213	275.858	189.257	204.528	175.506		SUT1	735.036	719.164	504.729	415.769	507.935	812.743	832.024	831.125	294.597	319.546	218.498	211.259	399.837	320.997	198.119	204.528	193.805			727.1	476.144	825.297	277.547	310.698	198.817		SUT1
C3_04530C_A	TEA/ATTS transcription factor, white cell pheromone response, hyphal gene regulation, required for Spider and RPMI biofilm formation, regulates BCR1, Cph2 regulated transcript, alkaline, rat catheter, Spider, flow model biofilm induced	orf19.5908	TEC1	320.036	295.511	9911.73	8902.88	8787.23	4064.2	6110.02	4958.3	2010.56	1988.28	2016.5	1536.26	1154.21	1377.86	1121.26	1368.53	1186.51		TEC1	320.036	295.516	9911.73	9008.75	9573.22	4820.73	6110.02	4999.33	2222.01	2047.67	2016.5	1536.26	1239.87	1603.32	1173.76	1368.53	1310.22			307.776	9497.9	5310.03	2095.39	1459.82	1284.17		TEC1
C1_10220C_A	cAMP-dependent protein kinase catalytic subunit, Tpk2 isoform, involved in regulation of filamentation, phenotypic switching and mating, WT nuclear localization requires Bcy1, produced during stationary, not exponential growth	orf19.4892	TPK1	1037.04	949.681	1946.73	1899.88	1756.23	1105.2	1119.02	1066.3	653.562	746.277	570.498	484.259	367.213	399.858	293.257	381.528	404.506		TPK1	1037.04	949.696	1946.73	1922.48	1913.32	1310.92	1119.02	1075.13	722.297	768.57	570.498	484.259	394.466	465.287	306.989	381.528	446.682			993.366	1927.51	1168.36	687.122	448.004	378.4		TPK1
C2_07210C_A	cAMP-dependent protein kinase catalytic subunit, isoform of Tpk1, involved in regulation of filamentation, phenotypic switching and mating, needed for epithelial cell damage, engulfment and oral virulence in mice	orf19.2277	TPK2	2040.04	2079.39	607.729	615.884	550.232	502.196	719.024	689.305	780.562	727.277	576.498	277.259	382.213	300.858	202.257	134.528	123.506		TPK2	2040.04	2079.42	607.729	623.207	599.448	595.678	719.024	695.008	862.654	749.002	576.498	277.259	410.579	350.088	211.728	134.528	136.384			2059.73	610.128	669.903	729.385	345.976	160.88		TPK2
C1_03380W_A	Trehalose-6-phosphate (Tre6P) phosphatase, mutant heat sensitive, accumulates Tre6P, decreased mouse virulence, possible drug target, 2 conserved phospohydrolase motifs, no mammalian homolog, Hap43-repressed, flow model biofilm induced	orf19.3038	TPS2	2272.04	2412.51	1622.73	1484.88	1509.23	1531.2	2074.02	1942.3	4413.56	5005.28	5841.5	4333.26	3281.21	3774.86	2670.26	3209.53	2832.51		TPS2	2272.04	2412.55	1622.73	1502.54	1644.23	1816.22	2074.02	1958.38	4877.74	5154.8	5841.5	4333.26	3524.73	4392.54	2795.29	3209.53	3127.84			2342.29	1589.83	1949.54	5291.34	4083.51	3044.22		TPS2
C5_02710W_A	Thioredoxin reductase, regulated by Tsa1/Tsa1B, Hap43, induced by nitric oxide, peroxide, oxidative stress-induce via Cap1, induced by human neutrophils, stationary phase enriched protein	orf19.4290	TRR1	3774.04	3496.36	3706.73	3676.88	3464.23	3134.2	3547.02	3305.3	1218.56	1388.28	1838.5	402.259	511.213	415.858	244.257	202.528	203.506		TRR1	3774.04	3496.41	3706.73	3720.61	3774.09	3717.61	3547.02	3332.65	1346.72	1429.75	1838.5	402.259	549.153	483.906	255.694	202.528	224.725			3635.22	3733.81	3532.43	1538.32	478.439	227.649		TRR1
CR_10350C_A	Thioredoxin, involved in response to reactive oxygen species, biofilm, benomyl, flucytosine, peroxide, Hap43 induced, amphotericin B, caspofungin repressed, induced by human neutrophils, macrophage-repressed gene	orf19.7611	TRX1	19989	17861.6	8461.73	8111.88	7818.23	8524.2	9748.02	9879.3	3047.56	3073.28	2559.5	1979.26	1943.21	1657.86	1098.26	1115.53	935.506		TRX1	19989	17861.8	8461.73	8208.34	8517.54	10110.9	9748.02	9961.05	3368.07	3165.08	2559.5	1979.26	2087.43	1929.13	1149.68	1115.53	1033.05			18925.4	8395.87	9940	3030.88	1998.61	1099.42		TRX1
C1_00490C_A	Putative glutaredoxin, described as a glutathione reductase, induced by human neutrophils and benomyl treatment, alkaline repressed, regulated by Gcn2 and Gcn4, required for virulence in mouse model, Spider biofilm induced	orf19.6059	TTR1	5094.04	4891.6	3129.73	3030.88	2835.23	3063.2	3223.02	3368.3	1217.56	1328.28	1275.5	1138.26	1206.21	1027.86	718.257	722.528	639.506		TTR1	5094.04	4891.68	3129.73	3066.92	3088.83	3633.4	3223.02	3396.18	1345.61	1367.96	1275.5	1138.26	1295.73	1196.05	751.889	722.528	706.185			4992.86	3095.16	3417.53	1329.69	1210.01	726.867		TTR1
C1_00060W_A	Transcriptional corepressor, represses filamentous growth, regulates switching, role in germ tube induction, farnesol response, in repression pathways with Nrg1, Rfg1, farnesol upregulated in biofilm, rat catheter, Spider biofilm repressed	orf19.6109	TUP1	2547.04	2523.55	1757.73	1832.88	1535.23	1495.2	1606.02	1750.3	633.562	744.277	756.498	521.259	601.213	476.858	298.257	297.528	270.506		TUP1	2547.04	2523.59	1757.73	1854.68	1672.55	1773.52	1606.02	1764.79	700.194	766.51	756.498	521.259	645.833	554.887	312.223	297.528	298.711			2535.31	1761.65	1714.78	741.067	573.993	302.82		TUP1
C1_13140C_A	bHLH transcription factor, control of glycolysis, required for biofilm formation, hyphally regulated by Cph1, Cyr1, flucytosine, Hog1 induced, amphotericin B, caspofungin repressed, induced in flow model biofilm and planktonic cultures	orf19.4941	TYE7	17862	16583.4	13171.7	10639.9	12749.2	8624.2	13841	12732.3	2793.56	2964.28	2586.5	3240.26	2980.21	2713.86	4019.26	4092.53	3505.51		TYE7	17862	16583.6	13171.7	10766.4	13889.6	10229.6	13841	12837.7	3087.36	3052.83	2586.5	3240.26	3201.39	3157.93	4207.45	4092.53	3871.01			17222.8	12609.2	12302.7	2908.9	3199.86	4057		TYE7
C2_08290C_A	Upregulated by cAMP in filamentous growth, induced in high iron, decreased upon yeast-hypha switch, downregulation correlates with clinical fluconazole resistance, Ras1-regulated, Hap43-repressed, flow model biofilm induced	orf19.1354	UCF1	4082.04	6044.24	5858.73	4693.88	5629.23	3226.2	5664.02	4951.3	34365.6	36516.3	28164.5	75794.3	80687.2	71395.9	43851.3	46305.5	42168.5		UCF1	4082.04	6044.34	5858.73	4749.7	6132.74	3826.74	5664.02	4992.27	37979.8	37607.1	28164.5	75794.3	86675.5	83078.4	45904.5	46305.5	46565.3			5063.19	5580.39	4827.68	34583.8	81849.4	46258.4		UCF1
C1_00670C_A	Predicted Zn(II)2Cys6 transcription factor, has similarity to S. cerevisiae Uga3, a transcription factor involved in the regulation of gamma-aminobutyrate metabolism genes, rat catheter biofilm induced	orf19.6038	UGA32	349.036	308.787	115.729	124.884	107.232	134.196	140.024	97.3047	150.562	143.277	192.498	124.259	181.213	110.858	109.257	91.5277	90.506		UGA32	349.036	308.792	115.729	126.369	116.823	159.176	140.024	98.1099	166.397	147.557	192.498	124.259	194.662	128.998	114.373	91.5277	99.9427			328.914	119.64	132.437	168.817	149.307	101.948		UGA32
CR_04660C_A	UTP-glucose-1-phosphaturidyl transferase, localizes to yeast, not hyphal cell surface, Hog1-repressed, stationary phase enriched, induced in oralpharyngeal candidasis, rat catheter biofilm repressed, Bcr1-repressed in RPMI a/a biofilms	orf19.1738	UGP1	7974.04	7534.83	7197.73	7122.88	6564.23	6148.2	7716.02	7879.3	2981.56	3195.28	4168.5	1253.26	1903.21	1456.86	740.257	625.528	629.506		UGP1	7974.04	7534.95	7197.73	7207.58	7151.38	7292.66	7716.02	7944.5	3295.13	3290.73	4168.5	1253.26	2044.46	1695.24	774.919	625.528	695.142			7754.49	7185.56	7651.06	3584.79	1664.32	698.53		UGP1
C1_06280C_A	Zn(II)2Cys6 transcription factor, has a long 5'-UTR that regulates translational efficiency and controls transition to filamentous growth, stability controlled by Grr1p, Ubr1p, Ptc2p in response to CO2 and O2 levels	orf19.1822	UME6	1	1	2512.73	2442.88	2208.23	1033.2	1412.02	1370.3	204.562	235.277	198.498	1	1	1	1	1	1		UME6	1	1.00002	2512.73	2471.93	2405.75	1225.52	1412.02	1381.64	226.076	242.305	198.498	1	1.07422	1.16363	1.04682	1	1.10427			1.00001	2463.47	1339.73	222.293	1.07928	1.05036		UME6
C1_08460C_A	Zn2-Cys6 transcript factor, regulator of ergosterol biosynthetic genes and sterol uptake, binds ERG2 promoter, induced by ergosterol depletion, by azoles, anaerobicity, macrophage/pseudohyphal-repressed, flow model biofilm induced	orf19.391	UPC2	1312.04	1833.17	578.729	601.884	457.232	358.196	413.024	529.305	149.562	192.277	162.498	91.2593	68.213	98.8585	123.257	85.5277	105.506		UPC2	1312.04	1833.2	578.729	609.041	498.13	424.873	413.024	533.684	165.292	198.021	162.498	91.2593	73.2755	115.035	129.029	85.5277	116.507			1572.62	561.966	457.194	175.27	93.1899	110.354		UPC2
C2_05180W_A	(orf19.3548.1) White-phase yeast transcript, expression in opaques increases virulence/switching, mutant switches as WT, Hap43, hypoxia, ketoconazol induced, required for RPMI biofilm, Bcr1-induced in RPMI a/a biofilm, rat catheter, Spider biofilm induced	orf19.3548.1	WH11	26445	28315	1164.73	893.884	1097.23	602.196	1270.02	1107.3	22900.6	25348.3	23746.5	73466.3	41482.2	42527.9	24787.3	17368.5	15018.5		WH11	26445	28315.4	1164.73	904.513	1195.38	714.292	1270.02	1116.47	25309	26105.5	23746.5	73466.3	44560.8	49486.7	25947.9	17368.5	16584.4			27380.2	1088.21	1033.59	25053.7	55837.9	19966.9		WH11
CR_07790C_A	Nitric oxide dioxygenase, acts in nitric oxide scavenging/detoxification, role in virulence in mouse, transcript activated by NO, macrophage interaction, Hap43, hypha repressed, mRNA binds She3	orf19.3707	YHB1	2248.04	3308.07	25450.7	19662.9	23123.2	13763.2	17071	11939.3	10245.6	10446.3	10483.5	3786.26	2789.21	2649.86	5059.26	3880.53	3855.51		YHB1	2248.04	3308.13	25450.7	19896.7	25191.5	16325.2	17071	12038.1	11323.1	10758.3	10483.5	3786.26	2996.22	3083.46	5296.15	3880.53	4257.51			2778.08	23513	15144.8	10855	3288.64	4478.06		YHB1
C2_08590W_A	Secreted yeast wall protein, possible role in dispersal in host, involved in adhesion and biofilm formation, propeptide, growth phase, phosphate, Ssk1/Ssn6/Efg1/Efh1/Hap43 regulated, mRNA binds She3, flow and Spider biofilm repressed	orf19.3618	YWP1	29712	36719	986.729	1095.88	890.232	447.196	484.024	752.305	170.562	163.277	167.498	406.259	689.213	366.858	319.257	147.528	263.506		YWP1	29712	36719.6	986.729	1108.91	969.86	530.44	484.024	758.53	188.5	168.154	167.498	406.259	740.364	426.888	334.206	147.528	290.981			33215.8	1021.83	590.998	174.717	524.504	257.571		YWP1
C4_04850C_A	Transcription factor, role in zinc homeostasis and regulation of Spider biofilm matrix, mutation affects filamentous growth, can suppress S. cerevisiae rok1 mutant inviability, Spider biofilm induced, mutants for abnormal Spider biofilms	orf19.3794	ZAP1	171.036	149.469	524.729	537.884	497.232	367.196	439.024	388.305	37.5622	45.277	53.4975	45.2593	76.213	64.8585	70.2572	54.5277	41.506		ZAP1	171.036	149.472	524.729	544.28	541.707	435.548	439.024	391.518	41.5127	46.6295	53.4975	45.2593	81.8692	75.4713	73.5469	54.5277	45.8336			160.254	536.905	422.03	47.2133	67.5333	57.9694		ZAP1
C5_01500C_A	Zn(II)2Cys6 transcription factor orthologous to S. cerevisiae Hap1, regulated by Sef1, Sfu1, Hap43-induced, Spider biofilm induced	orf19.4145	ZCF20	293.036	287.062	492.729	525.884	465.232	869.196	847.024	734.305	415.562	391.277	356.498	300.259	344.213	326.858	208.257	211.528	190.506		ZCF20	293.036	287.067	492.729	532.137	506.845	1030.99	847.024	740.381	459.267	402.965	356.498	300.259	369.759	380.342	218.009	211.528	210.369			290.051	510.57	872.799	406.243	350.12	213.302		ZCF20
C1_11520C_A	Zn(II)2Cys6 domain transcription factor, required for filamentous growth, resistance to rapamycin and flucytosine, possibly an essential gene, disruptants not obtained by UAU1 method, Hap43-repressed, Spider and flow model biofilm induced	orf19.1168	ZCF3	850.036	886.919	1965.73	1928.88	1883.23	1796.2	2000.02	1793.3	1191.56	1226.28	1013.5	283.259	298.213	243.858	383.257	228.528	219.506		ZCF3	850.036	886.933	1965.73	1951.82	2051.68	2130.55	2000.02	1808.14	1316.88	1262.91	1013.5	283.259	320.345	283.761	401.203	228.528	242.393			868.485	1989.74	1979.57	1197.76	295.789	290.708		ZCF3
C3_04640W_A	Zn(II)2Cys6 transcription factor of unknown function, mutant is sensitive to copper and SDS, and resistant to Calcofluor White, required for yeast cell adherence to silicone substrate	orf19.5924	ZCF31	200.036	188.092	591.729	601.884	548.232	396.196	342.024	311.305	80.5622	107.277	75.4975	95.2593	85.213	89.8585	117.257	66.5277	139.506		ZCF31	200.036	188.095	591.729	609.041	597.269	469.946	342.024	313.881	89.035	110.482	75.4975	95.2593	91.5372	104.562	122.748	66.5277	154.052			194.065	599.346	375.284	91.6714	97.1195	114.442		ZCF31
C3_07860C_A	Zn(II)2Cys6 transcription factor involved in regulation of multidrug resistance via control of CDR1 expression, mutants display decreased colonization of mouse kidneys, required for yeast cell adherence to silicone substrate	orf19.6182	ZCF34	421.036	353.445	388.729	428.884	369.232	404.196	394.024	405.305	111.562	113.277	89.4975	139.259	144.213	132.858	69.2572	88.5277	49.506		ZCF34	421.036	353.45	388.729	433.983	402.258	479.436	394.024	408.658	123.295	116.661	89.4975	139.259	154.916	154.598	72.5001	88.5277	54.6678			387.243	408.324	427.373	109.818	149.591	71.8985		ZCF34
CR_10070C_A	Zn(II)2Cys6 transcription factor, mutants are viable, filament induced, required for yeast cell adherence to silicone substrate, Spider biofilm induced	orf19.7583	ZCF39	1678.04	1679.89	989.729	884.884	896.232	964.196	1183.02	1065.3	820.562	869.277	987.498	1532.26	1460.21	1505.86	1075.26	1054.53	1075.51		ZCF39	1678.04	1679.92	989.729	895.406	976.396	1143.68	1183.02	1074.12	906.861	895.244	987.498	1532.26	1568.58	1752.26	1125.6	1054.53	1187.65			1678.98	953.844	1133.61	929.868	1617.7	1122.59		ZCF39
C3_01580W_A	Predicted Zn(II)2Cys6 transcription factor, mutant shows reduced colony wrinkling on Spider medium and is unable to utilize mannitol as a carbon source, mutants have increased colonization of mouse kidneys	orf19.1685	ZCF7	105.036	75.8448	43.7287	77.8835	55.232	48.1963	4.02368	18.3047	104.562	84.277	57.4975	38.2593	37.213	30.8585	41.2572	40.5277	39.506		ZCF7	105.036	75.846	43.7287	78.8096	60.1722	57.1678	4.02368	18.4562	115.559	86.7946	57.4975	38.2593	39.9748	35.9079	43.189	40.5277	43.6251			90.4409	60.9035	26.5492	86.6171	38.0473	42.4473		ZCF7
C4_06970C_A	Putative zinc transporter, acts with Pra1 in sequestration of zinc from host tissues during infection, hyphal, macrophage-induced, alkaline induced upon adherence to polystyrene, induced in oralpharyngeal candidasis, Spider biofilm induced	orf19.3112	ZRT1	16.0358	38.8397	69.7287	79.8835	95.232	37.1963	19.0237	1	72.5622	67.277	72.4975	47.2593	56.213	37.8585	44.2572	32.5277	47.506		ZRT1	16.0358	38.8404	69.7287	80.8334	103.75	44.1202	19.0237	1.00827	80.1936	69.2867	72.4975	47.2593	60.3849	44.0533	46.3295	32.5277	52.4592			27.4381	84.7707	21.3841	73.9926	50.5658	43.7721		ZRT1
C2_02590W_A	Zinc transporter, essential for zinc uptake and acidic conditions tolerance, transcript induced by amphotericin B, interaction with macrophages, induced in oralpharyngeal candidiasis, Spider biofilm induced	orf19.1585	ZRT2	3777.04	5252.48	1946.73	2289.88	1706.23	2453.2	3061.02	3181.3	199.562	232.277	299.498	364.259	624.213	438.858	166.257	94.5277	159.506		ZRT2	3777.04	5252.56	1946.73	2317.11	1858.85	2909.85	3061.02	3207.63	220.55	239.216	299.498	364.259	670.54	510.669	174.042	94.5277	176.137			4514.8	2040.9	3059.5	253.088	515.156	148.236		ZRT2
C4_04250W_A	Predicted membrane transporter, member of the oxalate:formate antiporter (OFA) family, major facilitator superfamily (MFS)	orf19.1424	orf19.1424	245.036	254.474	189.729	196.884	149.232	372.196	354.024	350.305	298.562	298.277	330.498	928.259	922.213	923.858	775.257	760.528	748.506		orf19.1424	245.036	254.478	189.729	199.225	162.58	441.479	354.024	353.203	329.962	307.187	330.498	928.259	990.656	1075.03	811.558	760.528	826.55			249.757	183.845	382.902	322.549	997.982	799.545		orf19.1424
C2_02180W_A	Ortholog of S. cerevisiae Zrt3, vacuolar membrane zinc transporter, predicted Kex2 substrate, induced in oralpharyngeal candidasis, flow model biofilm induced, Spider biofilm induced	orf19.1534	orf19.1534	257.036	317.236	182.729	208.884	183.232	236.196	232.024	252.305	103.562	79.277	38.4975	259.259	455.213	406.858	283.257	217.528	339.506		orf19.1534	257.036	317.241	182.729	211.367	199.621	280.163	232.024	254.392	114.454	81.6452	38.4975	259.259	488.997	473.433	296.52	217.528	374.905			287.138	197.906	255.526	78.1989	407.23	296.318		orf19.1534
C3_01540W_A	Plasma-membrane-localized protein, filament induced, Hog1, ketoconazole, fluconazole and hypoxia-induced, regulated by Nrg1, Tup1, Upc2, induced by prostaglandins, flow model biofilm induced, rat catheter and Spider biofilm repressed	orf19.1691	orf19.1691	22783	28290.9	20.7287	196.884	35.232	230.196	612.024	1265.3	63.5622	65.277	1	1	1	1	1	1	1		orf19.1691	22783	28291.3	20.7287	199.225	38.3833	273.046	612.024	1275.77	70.2471	67.227	1	1	1.07422	1.16363	1.04682	1	1.10427			25537.2	86.1122	720.281	46.158	1.07928	1.05036		orf19.1691
C2_07630C_A	Possible stress protein, increased transcription associated with CDR1 and CDR2 overexpression or fluphenazine treatment, regulated by Sfu1, Nrg1, Tup1, stationary phase enriched protein, Spider biofilm induced	orf19.1862	orf19.1862	4257.04	3626.71	1072.73	878.884	1027.23	555.196	790.024	663.305	4616.56	5165.28	5439.5	12385.3	11880.2	11672.9	9241.26	7790.53	7976.51		orf19.1862	4257.04	3626.77	1072.73	889.335	1119.11	658.544	790.024	668.793	5102.09	5319.58	5439.5	12385.3	12761.9	13582.9	9673.97	7790.53	8808.19			3941.9	1027.06	705.787	5287.05	12910	8757.56		orf19.1862
C6_04420W_A	Protein of unknown function, GlcNAc-induced protein, Spider biofilm induced, rat catheter biofilm repressed	orf19.2125	orf19.2125	16236	20479.4	6526.73	6549.88	6173.23	1790.2	2086.02	2168.3	1218.56	1306.28	1289.5	840.259	757.213	676.858	485.257	502.528	414.506		orf19.2125	16236	20479.8	6526.73	6627.77	6725.4	2123.43	2086.02	2186.25	1346.72	1345.3	1289.5	840.259	813.41	787.613	507.979	502.528	457.725			18357.9	6626.63	2131.9	1327.17	813.761	489.41		orf19.2125
C2_08620W_A	Protein of unknown function, induced in core caspofungin response, expression upregulated in an ssr1 null mutant, induced by nitric oxide independent of Yhb1p	orf19.3615	orf19.3615	2172.04	2045.6	1632.73	1257.88	1414.23	999.196	1263.02	1104.3	918.562	922.277	855.498	1896.26	1344.21	1567.86	1601.26	1533.53	1779.51		orf19.3615	2172.04	2045.63	1632.73	1272.84	1540.73	1185.19	1263.02	1113.44	1015.17	949.828	855.498	1896.26	1443.97	1824.41	1676.23	1533.53	1965.05			2108.83	1482.1	1187.22	940.164	1721.55	1724.94		orf19.3615
C1_08610C_A	Ortholog of S. cerevisiae Aim38/Rcf2, cytochrome c oxidase subunit, plasma membrane localized, Hap43-repressed, induced in oralpharyngeal candidasis, flow model biofilm induced, Spider biofilm repressed	orf19.409	orf19.409	7133.04	4702.11	12856.7	9475.88	11755.2	9339.2	12278	10905.3	4626.56	5002.28	4848.5	3369.26	2815.21	3158.86	2125.26	3058.53	2916.51		orf19.409	7133.04	4702.18	12856.7	9588.56	12806.7	11077.6	12278	10995.5	5113.14	5151.71	4848.5	3369.26	3024.15	3675.74	2224.77	3058.53	3220.6			5917.61	11750.7	11450.4	5037.78	3356.38	2834.63		orf19.409
C1_05540C_A	Protein similar to GTPase regulators, induced in low iron, transcript activated by Mnl1 under weak acid stress, Hap43-, Sfu1- and Sef1-regulated, flow model biofilm induced, Spider biofilm induced	orf19.411	orf19.411	143.036	114.467	54.7287	39.8835	57.232	1	1	1	182.562	188.277	275.498	400.259	284.213	450.858	477.257	458.528	489.506		orf19.411	143.036	114.469	54.7287	40.3578	62.3511	1.18615	1	1.00827	201.762	193.901	275.498	400.259	305.306	524.633	499.604	458.528	540.545			128.752	52.4792	1.06481	223.72	410.066	499.559		orf19.411
C4_00680W_A	Ortholog(s) have nicotinamide riboside transmembrane transporter activity, nucleobase transmembrane transporter activity, nucleoside transmembrane transporter activity	orf19.4174	orf19.4174	352.036	307.58	77.7287	75.8835	57.232	1	1	1	338.562	375.277	430.498	845.259	545.213	652.858	536.257	607.528	533.506		orf19.4174	352.036	307.585	77.7287	76.7859	62.3511	1.18615	1	1.00827	374.169	386.487	430.498	845.259	585.676	759.686	561.367	607.528	589.133			329.811	72.2886	1.06481	397.051	730.207	586.009		orf19.4174
C1_05160C_A	Putative phosphatidyl synthase, stationary phase enriched protein, transcript repressed by yeast-hypha switch, Hap43-repressed, rat catheter, Spider and flow model biofilm induced	orf19.449	orf19.449	647.036	704.669	1057.73	849.884	948.232	974.196	1263.02	963.305	2756.56	3212.28	3838.5	2354.26	1171.21	2017.86	1447.26	1971.53	2067.51		orf19.449	647.036	704.68	1057.73	859.99	1033.05	1155.54	1263.02	971.276	3046.47	3308.23	3838.5	2354.26	1258.14	2348.04	1515.02	1971.53	2283.08			675.858	983.589	1129.95	3397.73	1986.81	1923.21		orf19.449
C4_00860C_A	Protein of unknown function, induced in cyr1 or ras1 mutant, induced by fluconazole, by alpha pheromone in SpiderM medium and during oralpharyngeal candidasis, Spider biofilm induced	orf19.4706	orf19.4706	2869.04	2166.29	2695.73	2431.88	2394.23	1059.2	1272.02	1223.3	640.562	751.277	743.498	1097.26	777.213	796.858	804.257	852.528	753.506		orf19.4706	2869.04	2166.33	2695.73	2460.8	2608.39	1256.36	1272.02	1233.43	707.93	773.719	743.498	1097.26	834.895	927.249	841.915	852.528	832.071			2517.68	2588.31	1253.94	741.716	953.134	842.172		orf19.4706
C6_02480W_A	Similar to alcohol dehydrogenases, induced by benomyl treatment, nitric oxide, induced in core stress response, oxidative stress-induced via Cap1, Spider biofilm repressed	orf19.5517	orf19.5517	1503.04	1150.04	1855.73	1876.88	1849.23	1797.2	1510.02	1320.3	258.562	291.277	162.498	516.259	518.213	480.858	411.257	263.528	413.506		orf19.5517	1503.04	1150.05	1855.73	1899.2	2014.64	2131.74	1510.02	1331.23	285.755	299.978	162.498	516.259	556.673	559.542	430.514	263.528	456.621			1326.54	1923.19	1657.66	249.41	544.158	383.554		orf19.5517
C6_03370W_A	Protein of unknown function, Plc1-regulated, induced by Mnl1 under weak acid stress, flow model biofilm induced	orf19.5626	orf19.5626	236.036	254.474	1481.73	1099.88	1202.23	556.196	679.024	595.305	1490.56	1667.28	1204.5	3510.26	2101.21	3078.86	2652.26	3016.53	3110.51		orf19.5626	236.036	254.478	1481.73	1112.96	1309.77	659.73	679.024	600.231	1647.32	1717.08	1204.5	3510.26	2257.16	3582.65	2776.45	3016.53	3434.83			245.257	1301.49	646.328	1522.97	3116.69	3075.93		orf19.5626
CR_05540C_A	RING-type zinc finger protein, upregulated during oral infection, mutants have reduced ability to damage oral epithelial cells, Spider and flow model biofilm induced	orf19.5848	orf19.5848	39.0358	33.6013	66.7287	58.8835	41.232	1	1	1	250.562	319.277	351.498	519.259	368.213	428.858	296.257	336.528	308.506		orf19.5848	39.0358	33.6019	66.7287	59.5837	44.92	1.18615	1	1.00827	276.914	328.815	351.498	519.259	395.54	499.033	310.129	336.528	340.673			36.3188	57.0775	1.06481	319.075	471.277	329.11		orf19.5848
C7_01510W_A	Predicted membrane transporter, vesicular neurotransmitter (VNT) family, major facilitator superfamily (MFS), repressed in core caspofungin response, induced in oralpharyngeal candidasis, Spider biofilm induced	orf19.6578	orf19.6578	354.036	346.203	935.729	861.884	929.232	575.196	705.024	722.305	1834.56	2107.28	1850.5	7114.26	4818.21	6382.86	4389.26	4945.53	5141.51		orf19.6578	354.036	346.208	935.729	872.132	1012.35	682.266	705.024	728.281	2027.5	2170.23	1850.5	7114.26	5175.8	7427.29	4594.78	4945.53	5677.59			350.122	940.07	705.191	2016.08	6572.45	5072.63		orf19.6578
C5_03510C_A	Protein of unknown function, mRNA binds to She3, Hap43-repressed, rat catheter and flow model biofilm induced	orf19.6660	orf19.6660	247.036	256.888	266.729	244.884	241.232	307.196	370.024	386.305	216.562	259.277	253.498	50.2593	122.213	157.858	60.2572	71.5277	94.506		orf19.6660	247.036	256.892	266.729	247.795	262.809	364.379	370.024	389.501	239.338	267.022	253.498	50.2593	131.283	183.689	63.0787	71.5277	104.36			251.964	259.111	374.635	253.286	121.744	79.6554		orf19.6660
C1_11320C_A	(orf19.670.2) Protein of unknown function, hypoxia, Hap43-repressed, ketoconazole induced, induced in oralpharyngeal candidasis, 16h flow model biofilm repressed, late-stage flow model biofilm induced, rat catheter and Spider biofilm induced	orf19.670.2	orf19.670.2	246.036	248.44	3763.73	2600.88	3672.23	1744.2	2721.02	1960.3	35350.6	41057.3	43613.5	26238.3	16511.2	23113.9	18050.3	24660.5	22800.5		orf19.670.2	246.036	248.443	3763.73	2631.81	4000.7	2068.87	2721.02	1976.53	39068.4	42283.8	43613.5	26238.3	17736.6	26896	18895.4	24660.5	25177.8			247.24	3465.41	2255.47	41655.2	23623.6	22911.3		orf19.670.2
C2_07320W_A	Protein with Myo5p-dependent localization to cortical actin patches at hyphal tip, mutation confers hypersensitivity to cytochalasin D, Spider biofilm repressed	orf19.2289	ARP3	2765.04	2331.65	648.729	605.884	582.232	672.196	784.024	794.305	821.562	873.277	1075.5	177.259	216.213	181.858	106.257	72.5277	81.506		ARP3	2765.04	2331.68	648.729	613.088	634.31	797.323	784.024	800.877	907.966	899.364	1075.5	177.259	232.259	211.616	111.233	72.5277	90.0043			2548.36	632.042	794.075	960.942	207.045	91.2548		ARP3
C5_01100C_A	G1 cyclin, depletion abolishes budding and causes hyphal growth defects, farnesol regulated, functional in S. cerevisiae, other biofilm induced, Spider biofilm induced	orf19.1960	CLN3	1693.04	1671.44	2148.73	2241.88	2058.23	1956.2	2406.02	2046.3	1113.56	1226.28	728.498	1922.26	2544.21	1949.86	1526.26	1364.53	1289.51		CLN3	1693.04	1671.47	2148.73	2268.54	2242.33	2320.33	2406.02	2063.24	1230.68	1262.91	728.498	1922.26	2733.03	2268.91	1597.72	1364.53	1423.96			1682.25	2219.87	2263.2	1074.03	2308.07	1462.07		CLN3
C2_10260C_A	Putative calmodulin-dependent protein kinase, involved in cell wall integrity and oxidative stress response	orf19.1754	CMK2	1640.04	1370.91	971.729	985.884	937.232	1052.2	1103.02	1055.3	886.562	995.277	1107.5	461.259	733.213	439.858	219.257	194.528	159.506		CMK2	1640.04	1370.93	971.729	997.607	1021.06	1248.06	1103.02	1064.04	979.802	1025.01	1107.5	461.259	787.629	511.833	229.524	194.528	176.137			1505.48	996.8	1138.37	1037.44	586.907	200.063		CMK2
C3_04590W_A	(orf19.5917.3) RNA binding protein required for export of poly(A)+ mRNA from the nucleus, Spider biofilm repressed	orf19.5917.3	YRA1	4395.04	4315.88	1369.73	1498.88	1387.23	1280.2	1384.02	1380.3	1011.56	1129.28	990.498	637.259	810.213	714.858	682.257	665.528	654.506		YRA1	4395.04	4315.95	1369.73	1516.71	1511.31	1518.5	1384.02	1391.73	1117.95	1163.01	990.498	637.259	870.344	831.831	714.203	665.528	722.749			4355.49	1465.92	1431.42	1090.49	779.811	700.827		YRA1
C6_02160W_A	Protein with a predicted serine/threonine kinase and tyrosine kinase domain, possibly an essential gene, disruptants not obtained by UAU1 method	orf19.3456	orf19.3456	125.036	137.4	32.7287	75.8835	69.232	83.1963	79.0237	81.3047	79.5622	134.277	98.4975	1	1	1	9.25719	7.52765	18.506		orf19.3456	125.036	137.402	32.7287	76.7859	75.4245	98.6829	79.0237	81.9775	87.9298	138.288	98.4975	1	1.07422	1.16363	9.69065	7.52765	20.4355			131.219	61.6464	86.5614	108.239	1.07928	12.5513		orf19.3456
			Sum	819139	819126	1.29429e+06	1.27908e+06	1.18803e+06	1.12946e+06	1.33971e+06	1.32871e+06	724412	777376	800598	746210	694656	641278	413165	432511	391673
			NF	1	1.00002	1	1.01189	1.08945	1.18615	1	1.00827	1.10517	1.02987	1	1	1.07422	1.16363	1.04682	1	1.10427
[truncated: 15 more columns]

## Sheet: Summary of Significant genes
			1HR / Y				2HR / Y				4HR / Y				8HR / Y				12HR / Y
			Probe name	FC			Probe name	FC			Probe name	FC			Probe name	FC			Probe name	FC
			RTA3	0.00216206			RTA3	0.00222695							ACE2	0.201008			ACE2	0.073427
			orf19.1691	0.00337204			orf19.4174	0.00322854			orf19.1691	0.00180748			orf19.1691	4.22632e-05			orf19.1691	4.11308e-05
			RNR22	0.0079187			SAP10	0.00369881			YWP1	0.00526007			RTA3	0.00225723			MAE1	0.000383633
			SAP1	0.0185087			orf19.411	0.00827018			PHR2	0.00626129			PHR2	0.00343725			RTA3	0.00219675
			PHR2	0.0294331			YWP1	0.0177927			RTA3	0.0111877			orf19.3456	0.00822506			PHR2	0.00259151
			YWP1	0.0307635			SAP1	0.0190642			RNR22	0.0289298			IFD6	0.0111532			PES1	0.00601939
			PGA25	0.0319869			PHR2	0.0214236			CDC10	0.0453531			RNR22	0.013771			ECM331	0.00603176
			PGA13	0.0334296			ALS6	0.0264432			ZRT2	0.0560574			YWP1	0.0157908			YWP1	0.00775448
			HAP3	0.0376771			orf19.1691	0.0282052			HGT7	0.069509			MAE1	0.0169342			CHT2	0.0158391
			WH11	0.0397442			orf19.5848	0.0293183			orf19.2125	0.0722943			HGT7	0.0176313			DDR48	0.0180622
			RBR1	0.0531839			RNR22	0.0306093			PFK2	0.109316			CDR2	0.0182368			HGT7	0.0195108
			CSH1	0.0588045			PGA25	0.032947			UPC2	0.111451			ECM331	0.0204551			PGA53	0.022342
			INO4	0.0779298			WH11	0.0377496			GCN4	0.148343			CHT2	0.0223115			RNR22	0.0260026
			HSP70	0.0944302			HAP3	0.0388079			CSH1	0.149614			ALS6	0.0268027			CHT3	0.0266569
			DDR48	0.108499			RBR1	0.0547802			SSB1	0.159823			HAP3	0.0393355			orf19.2125	0.0266594
			SCW4	0.130234			INO4	0.0607316			TRX1	0.160149			orf19.2125	0.0443276			PGA25	0.0325001
			PIR1	0.143027			DDR48	0.0684693			ACS2	0.167616			UPC2	0.0592577			ZRT2	0.0328333
			DAK2	0.178567			CSH1	0.0706796			TYE7	0.168898			PGA53	0.0622091			CRH11	0.0348095
			PFK2	0.208797			SAP2	0.112824			PIR1	0.174261			HTA1	0.0623569			HTA1	0.0356579
			ARG1	0.211339			orf19.2125	0.11613			ALS9	0.18642			CRH11	0.0651375			ARP3	0.0358092
			HTA1	0.217521			PIR1	0.138544			orf19.5517	0.188015			PFK2	0.0726179			HAP3	0.0382815
			orf19.4174	0.219182			RCT1	0.164574			POL1	0.189836			SSB1	0.076963			RBT1	0.0429807
			RCT1	0.231707			orf19.1862	0.179047			ECM331	0.194399			ARP3	0.0812464			HTA2	0.0454933
			ARP3	0.248019			ECM331	0.263038			RCT1	0.204327			HTA2	0.0832736			CSH1	0.0465625
			HSP104	0.249376			UPC2	0.290721			ALS6	0.21498			DDR48	0.0846706			SSB1	0.0465804
			orf19.1862	0.260549			ZCF7	0.293553			DAK2	0.230413			RCT1	0.0881007			ALS6	0.0502693
			SAP10	0.261289			PGA13	0.306186			HTA1	0.230567			TRX1	0.105604			RCT1	0.0520364
			ECM331	0.267354			ARP3	0.311602			GIS2	0.234471			GAL4	0.106755			SCW11	0.0530589
			SCW11	0.274656			TPK2	0.325238			HTA2	0.236356			ZRT2	0.114104			TRX1	0.0580921
			HTA2	0.287321			HSP70	0.328533			YRA1	0.25037			SAP2	0.114357			TRR1	0.0626231
			TPK2	0.296217			YRA1	0.328646			ALS4	0.254487			GNP1	0.120121			PFK2	0.062818
			CAT1	0.310015			PRA1	0.33503			SMC2	0.262247			CDC10	0.127353			FTR1	0.0670917
			CHT3	0.310422			DAK2	0.367933			MAE1	0.264192			CHT3	0.128117			UPC2	0.0701723
			YRA1	0.336567			PFK2	0.368808			TTR1	0.266318			TRR1	0.131612			DAK2	0.0769972
			PGA53	0.352831			CRH11	0.383289			PGA53	0.266717			CSH1	0.139819			TPK2	0.0781071
			UPC2	0.357344			PIL1	0.392643			MBF1	0.269144			FKH2	0.145344			CDC10	0.0843561
			orf19.2125	0.360969			UGA32	0.402648			orf19.1534	0.272339			DAK2	0.151455			UGP1	0.0900806
			UGA32	0.363743			NPR1	0.420602			ZCF34	0.283589			SAP10	0.151941			orf19.3456	0.0956515
			orf19.411	0.407598			CDR2	0.450953			SAP10	0.287024			SCW11	0.152591			GAL4	0.0964246
			NPR1	0.410993			HTA1	0.463033			DDR48	0.29132			POL1	0.155304			PGA48	0.104118
			GCN4	0.4111			DFG5	0.471883			TUP1	0.292298			PGA48	0.163335			SAP2	0.111293
			SMC2	0.418157			CAT1	0.489135			orf19.4706	0.294603			SAP1	0.166917			TUP1	0.119441
			TRX1	0.443629			orf19.4706	0.498052			ZAP1	0.294616			TPK2	0.167971			SAP10	0.127654
			PRA1	0.449892			orf19.6578	2.01413			CDR2	0.299348			SMC2	0.173124			CMK2	0.132889
			ZRT2	0.452046			HAP43	2.19746			SCW11	0.325217			YRA1	0.179041			GNP1	0.135362
			orf19.3456	0.469798			PES1	2.20644			SAP1	0.339971			TYE7	0.185792			ACS2	0.137148
			CRH11	0.483874			FBP1	2.22252			FKH2	0.345867			GIS2	0.204049			POL1	0.140845
			PIL1	0.497936			RFG1	2.22862			TPK2	0.354117			UGP1	0.214627			FKH2	0.144543
			ALS2	2.16891			ZCF3	2.27934			IRE1	0.364377			TUP1	0.226399			SAP1	0.145139
			GAP2	2.24681			SEF2	2.28935			NPR1	0.369641			PES1	0.227692			TTR1	0.145581
			IFD6	2.26193			IRO1	2.46321			ARP3	0.377083			ALS5	0.229226			GIS2	0.145622
			ZCF3	2.29105			KRE1	2.53034			SUT1	0.381717			PIR1	0.24104			SMC2	0.159202
			SOD6	2.34976			ZAP1	2.63351			ARG1	0.388415			TTR1	0.242349			YRA1	0.160906
			NDT80	2.45706			orf19.5626	2.63531			GAL4	0.391371			FTR1	0.262655			PIR1	0.169748
			FRP3	2.5387			HAC1	2.96059			DFG5	0.3919			ACS2	0.280395			ALS5	0.173749
			PCK1	2.54919			ZCF20	3.00912			ALS5	0.405266			MBF1	0.3002			IFD6	0.183135
			KIP4	2.56805			ACS1	3.01773			NRG1	0.40787			RBT1	0.324453			CDR2	0.183967
			IRO1	2.63754			GAL1	3.02331			CHT3	0.408829			RHR2	0.326177			ZCF34	0.185668
			orf19.6578	2.68498			SGA1	3.02457			TRR1	0.423171			NRG1	0.331458			MBF1	0.215708
			RFG1	2.69587			CPH2	3.07203			orf19.3615	0.445822			ZCF3	0.34058			ALS9	0.220626
			RPN4	2.82799			MDM34	3.0752			MET28	0.448753			ALS2	0.364295			ADH5	0.22875
			PGA7	2.92056			AHR1	4.24731			UGP1	0.462285			SAP9	0.373342			TYE7	0.235559
			RHR2	2.96806			GPD2	4.33286			ZCF31	0.472374			orf19.4706	0.378576			NRG1	0.262211
			ZCF31	3.08837			CPH1	4.45301			HOG1	0.497283			DFG5	0.383974			SUT1	0.273439
			ZRT1	3.08953			BCR1	4.53255			SGA1	2.10459			ZCF34	0.386298			CPH1	0.274701
			KRE1	3.18908			SOD4	4.68008			CPH2	2.22516			CMK2	0.389846			orf19.5517	0.289138
			RIM101	3.22588			PCK1	5.08619			TPS2	2.25904			ALS9	0.395025			ALS2	0.289883
			PES1	3.22786			SAP4	5.39361			RBR1	2.48063			orf19.5517	0.410207			DFG5	0.301445
			SAP4	3.30448			ELF1	5.42775			IFD6	2.51631			ADH5	0.412738			ELF1	0.309268
			CPH2	3.33583			YHB1	5.45152			GAL1	2.52799			ZCF7	0.420687			UGA32	0.309953
			ZAP1	3.35035			SEF1	5.50456			HAP43	2.53877			ZAP1	0.421415			NDT80	0.311856
			ALS6	3.54211			PLB5	6.55215			ZRT1	2.69672			CPH1	0.424461			HSP70	0.314006
			FDH1	3.81998			KIP4	7.10241			PLB5	3.14844			SUT1	0.427311			orf19.6660	0.316138
			ENA21	3.83838			ENA2	7.2628			SEF1	3.23595			NDT80	0.433			HSP104	0.318254
			SOD4	4.07347			PGA7	8.27244			CIT1	3.23793			TPK1	0.450996			RHR2	0.328633
			CPH1	4.36723			SIT1	8.29784			ADH5	3.24226			HOG1	0.452706			HOG1	0.329744
			HAC1	4.393			orf19.670.2	9.12262			PHR1	3.35932			UGA32	0.453938			orf19.4706	0.334503
			RBT5	4.50076			RBT5	11.0083			FAV2	3.40272			HEM1	0.476852			ZCF3	0.33473
			GAL1	4.599			SOD5	11.8181			SAP4	3.77999			orf19.6660	0.483179			HEM1	0.346042
			AHR1	5.29431			FDH1	12.4082			GCA2	3.81905			PLB5	2.01292			ZAP1	0.361735
			orf19.5626	5.30662			PHR1	13.0995			YHB1	3.90736			WH11	2.03935			PIL1	0.366274
			SGA1	5.45451			PGA17	13.8625			FRP3	3.93784			AHR1	2.05354			TPK1	0.380927
			MDM34	5.46487			FRP1	15.7462			HAP2	4.01654			orf19.4174	2.21402			RBR2	0.404458
			BCR1	5.59453			TEC1	17.2529			GPD2	4.36966			RIM101	2.27572			SAP9	0.407337
			SEF1	5.82155			FAV2	18.9992			SOD4	4.39911			PRA1	2.39334			SIN3	0.408483
			FRP1	6.86184			AOX2	21.9237			STF2	4.69699			RBR2	2.42008			ALS7	0.431934
			ELF1	7.22362			BRG1	24.9257			orf19.449	5.02729			SOD5	2.47509			FGR15	0.460343
			PLB5	7.63637			PGA37	33.1689			FBP1	5.57944			ARG81	2.53904			KRE1	0.464399
			SOD5	7.99087			HYR1	36.8206			orf19.6578	5.75821			CAP1	2.60141			ZCF7	0.469337
			CSA1	8.22395			FRP2	38.6975			RBR2	5.87655			PGA13	2.76676			orf19.409	0.479017
			GPD2	8.35296			RFX2	41.0693			PGA25	5.99927			BCR1	2.81333			ROB1	0.484546
			YHB1	8.46375			CSA1	45.6873			KIP4	6.15556			FBP1	2.88689			CAP1	2.20684
			PGA17	9.74243			ALS1	54.3253			orf19.5626	6.20968			SEF2	2.93499			orf19.1862	2.22166
			ALS4	10.6964			RBT1	68.2468			TEC1	6.80819			orf19.449	2.93969			SCW4	2.2306
			ENA2	13.1048			PHO89	77.4462			UCF1	6.83044			CIT1	3.06674			GCA2	2.47808
			orf19.670.2	14.0164			SAP5	121.157			MDM34	6.99764			orf19.411	3.18492			HAP43	2.64077
			SIT1	16.2173			IHD1	293.69			HAP3	7.03386			ALS3	3.22178			RPN4	2.71288
			FRP2	17.6974			PGA34	302.262			ACS1	7.55776			MAC1	3.26267			BCR1	2.81473
			PHR1	17.9883			SAP6	496.346			GAP2	8.68294			orf19.1862	3.27507			orf19.449	2.84558
			FAV2	20.7456			ALS3	746.77			orf19.5848	8.7854			RBT5	3.47169			orf19.1424	3.20129
			TEC1	30.8598			UME6	1339.72			RFX2	9.03786			RPN4	3.48626			BRG1	3.27997
			HYR1	31.0336			HWP1	9481.86			SIT1	10.3926			RBR1	3.61482			SOD4	3.53763
			RFX2	36.0589			ECE1	21795.7			RBT5	10.6922			PGA7	3.61854			PGA17	3.69174
			PGA37	37.7632							ENA2	11.2257			SEF1	3.84295			orf19.411	3.87999
			BRG1	42.0207							PGA7	13.2725			HAP2	3.95632			SEF1	3.88565
			SAP5	56.588							BRG1	13.281			orf19.1424	3.99581			MDM34	4.01403
			AOX2	59.3786							SOD5	15.1168			CAT1	3.99944			STF2	4.1697
			PGA34	139.883							HYR1	15.3369			SIT1	4.05054			TEC1	4.17242
			SAP6	143.071							PCK1	15.5806			HAP43	4.16051			HYR1	4.25317
			ALS1	198.525							RBT1	15.6969			MDM34	4.3176			SIT1	4.51076
			RBT1	230.274							PGA37	17.127			TEC1	4.74312			HAP2	4.57788
			PHO89	251.446							PGA17	17.6157			BRG1	4.83766			SOD6	5.14878
			IHD1	300.243							SOD6	19.9029			GCA2	5.37816			FRP1	5.6389
			ALS3	642.363							FRP1	32.1986			STF2	6.15466			RFX2	6.6341
			UME6	2463.45							SAP5	34.9352			SOD6	6.61133			FAV2	8.02697
			HWP1	9925.78							CSA1	38.5853			PGA25	8.19646			CSA1	8.56974
			ECE1	17912.1							FDH1	38.7549			ALS1	9.19697			AOX2	8.97233
											SCW4	43.2365			SGA1	10.1814			ENA2	9.02342
											FRP2	44.6279			SOD4	10.4361			orf19.5848	9.06169
											PHO89	50.3531			RFX2	10.5155			UCF1	9.13623
											AOX2	64.8783			HYR1	11.3268			PHO89	9.93667
											ALS1	73.7911			FAV2	11.5331			SGA1	10.2852
											ALS3	81.6378			orf19.5626	12.7078			ALS1	11.2252
											IHD1	86.5208			orf19.5848	12.9761			PGA37	11.6785
											SAP6	101.555			ENA2	12.9855			orf19.5626	12.5417
											PGA34	105.644			AOX2	14.1614			orf19.6578	14.4882
											orf19.670.2	168.481			GAP2	14.3046			GAP2	14.941
											UME6	222.291			PGA37	14.7233			ACS1	15.965
											HWP1	3821.44			UCF1	16.1656			FDH1	17.9471
											ECE1	5763.36			FRP1	16.865			SAP4	20.7778
															orf19.6578	18.7719			FRP3	21.8704
															PHO89	20.6414			FRP2	26.5142
															CSA1	20.8064			SAP5	61.6203
															ACS1	30.9081			HWP1	64.6688
															FRP3	38.7959			IHD1	67.0462
															FRP2	55.4026			PGA34	75.1803
															PGA17	56.9775			orf19.670.2	92.6683
															FDH1	73.1483			SAP6	219.517
															SAP5	86.2006			ECE1	687.592
															SAP4	88.9146
															orf19.670.2	95.5495
															SCW4	108.565
															PGA34	116.774
															IHD1	118.182
															HWP1	362.654
															SAP6	624.486
															ECE1	1734.65
